# Supplementary material for: Transcriptome and selected metabolite analyses reveal points of sugar metabolism in the developing leaves of kiwifruit
Source: Front Plant Sci. 2025 Jul 11;16:1618801. doi: 10.3389/fpls.2025.1618801 (PMC12289482; doi:10.3389/fpls.2025.1618801)
Supplement: Supplementary file 1 [file Table1.xlsx]

## Sheet: Table 1
	Supplementary Table 1. Primer sequences used for cDNA amplification and qRT-PCR analysis
	Primer name	Primer sequence(5 '-3 ')	Usage
	Cluster-32079.18679-Q-F	CTTGTGCGGCTGTGA	qRT-PCR analysis (target genes)
	Cluster-32079.18679-Q-R	CGCTAAGAAACGGAGG
	Cluster-32079.14414-Q-F	CGGGCACTCCCACATA
	Cluster-32079.14414-Q-R	CGGCAATCTACCCTTCT
	Cluster-32079.45082-Q-F	CTTCAAGGGTAGGGTAA
	Cluster-32079.45082-Q-R	GTGCTCGTGAGATGCT
	Cluster-32079.36426-Q-F	GAGTGCCAGAAGGGTATG
	Cluster-32079.36426-Q-R	TGCCAACGACGATAAGAT
	Cluster-32079.35691-Q-F	AGGATTAGATGTTGGGATG
	Cluster-32079.35691-Q-R	TAGCAAAGGCGTGAAA
	Cluster-32079.47292-Q-F	CCTCTTGAAAGGGTGGG
	Cluster-32079.47292-Q-R	TAGACAGGCGTGAACTCG
	Cluster-32079.47299-Q-F	AGGTCGTCGCTGGCTCT
	Cluster-32079.47299-Q-R	TTCATTTCCCATACCGTCA
	Cluster-32079.26958-Q-F	CCTGGAGGAATAACCG
	Cluster-32079.26958-Q-R	GGCTTTATGACGGGTT
	Cluster-32079.27963-Q-F	TGTCAAGAGCCCGATGT
	Cluster-32079.27963-Q-R	GACGGTGAAACTGAAGGAA	-
	Cluster-32079.38054-Q-F	AATAGTGTTGGAGGGC
	Cluster-32079.38054-Q-R	TGGTAGGCAAGGATG	-
	Cluster-32079.38043-Q-F	TGTTCACAGCCTTCGC	-
	Cluster-32079.38043-Q-R	TCCGTTGGACCTCTTT	-
	Cluster-32079.38045-Q-F	TTTTGGGCTATCCTGAC	-
	Cluster-32079.38045-Q-R	ATGCGAATGTTCTGCTC	-
	Cluster-32079.42867-Q-F	TTTTAGCAAGGGATGTT	-
	Cluster-32079.42867-Q-R	GTTGGGAAGCCAGTTT	-
	18S-Q-F	TTTGATGGTATTTGCTACTCGGA	qRT-PCR analysis (reference genes)
	18S-Q-R	GAATCATCAGAGCAACGGGC	-
	GAPDH-Q-F	CGTCCTTCCCTCCCTCAAA	-
	GAPDH-Q-R	TCTTCTTGGTGACCTGGACGA	-

## Sheet: Table 2
	Supplementary Table 2: The Gene Ontology function classification
	GO ID (Lev2)	GO Term (Lev2)	GO Term (Lev1)	Gene Number
	GO:0044421	extracellular region part	Cellular Component	267
	GO:0044217	other organism part	Cellular Component	229
	GO:0031012	extracellular matrix	Cellular Component	114
	GO:0044456	synapse part	Cellular Component	2
	GO:0005576	extracellular region	Cellular Component	306
	GO:0043226	organelle	Cellular Component	7031
	GO:0044215	other organism	Cellular Component	229
	GO:0032991	macromolecular complex	Cellular Component	6726
	GO:0009295	nucleoid	Cellular Component	2
	GO:0044423	virion part	Cellular Component	736
	GO:0030054	cell junction	Cellular Component	24
	GO:0044464	cell part	Cellular Component	10624
	GO:0045202	synapse	Cellular Component	2
	GO:0019012	virion	Cellular Component	736
	GO:0044422	organelle part	Cellular Component	3702
	GO:0005623	cell	Cellular Component	10624
	GO:0031974	membrane-enclosed lumen	Cellular Component	982
	GO:0044425	membrane part	Cellular Component	5593
	GO:0044420	extracellular matrix component	Cellular Component	3
	GO:0016020	membrane	Cellular Component	6070
	GO:0023052	signaling	Biological Process	2321
	GO:0050896	response to stimulus	Biological Process	4307
	GO:0032501	multicellular organismal process	Biological Process	860
	GO:0040007	growth	Biological Process	49
	GO:0002376	immune system process	Biological Process	300
	GO:0048511	rhythmic process	Biological Process	18
	GO:0008152	metabolic process	Biological Process	17502
	GO:0044848	biological phase	Biological Process	38
	GO:0051179	localization	Biological Process	5589
	GO:0048518	positive regulation of biological process	Biological Process	360
	GO:0032502	developmental process	Biological Process	686
	GO:0040011	locomotion	Biological Process	359
	GO:0000003	reproduction	Biological Process	455
	GO:0007610	behavior	Biological Process	75
	GO:0044699	single-organism process	Biological Process	14199
	GO:0001906	cell killing	Biological Process	29
	GO:0065007	biological regulation	Biological Process	6646
	GO:0009987	cellular process	Biological Process	19174
	GO:0022414	reproductive process	Biological Process	412
	GO:0051704	multi-organism process	Biological Process	2008
	GO:0048519	negative regulation of biological process	Biological Process	328
	GO:0071840	cellular component organization or biogenesis	Biological Process	3474
	GO:0098754	detoxification	Biological Process	12
	GO:0022610	biological adhesion	Biological Process	229
	GO:0098743	cell aggregation	Biological Process	1
	GO:0050789	regulation of biological process	Biological Process	6219
	GO:0016530	metallochaperone activity	Molecular Function	12
	GO:0016209	antioxidant activity	Molecular Function	158
	GO:0060089	molecular transducer activity	Molecular Function	680
	GO:0005215	transporter activity	Molecular Function	2358
	GO:0000988	transcription factor activity, protein binding	Molecular Function	355
	GO:0098772	molecular function regulator	Molecular Function	788
	GO:0001071	nucleic acid binding transcription factor activity	Molecular Function	1189
	GO:0005488	binding	Molecular Function	17653
	GO:0005198	structural molecule activity	Molecular Function	939
	GO:0003824	catalytic activity	Molecular Function	14478

## Sheet: Table 3
	Supplementary Table 3:Enrichment of significant Kyoto Encyclopedia of Genes and Genomes (KEGG) metabolic pathways
	Annotated Gene Number: 17357
	Pathway Hierarchy1	Pathway Hierarchy2	Gene Number
	Cellular Processes	Transport and catabolism	698
	Environmental Information Processing	Membrane transport	165
	Environmental Information Processing	Signal transduction	513
	Genetic Information Processing	Folding, sorting and degradation	1181
	Genetic Information Processing	Replication and repair	268
	Genetic Information Processing	Transcription	465
	Genetic Information Processing	Translation	1293
	Metabolism	Amino acid metabolism	897
	Metabolism	Biosynthesis of other secondary metabolites	382
	Metabolism	Carbohydrate metabolism	1400
	Metabolism	Energy metabolism	775
	Metabolism	Glycan biosynthesis and metabolism	202
	Metabolism	Lipid metabolism	695
	Metabolism	Metabolism of cofactors and vitamins	431
	Metabolism	Metabolism of other amino acids	337
	Metabolism	Metabolism of terpenoids and polyketides	316
	Metabolism	Nucleotide metabolism	502
	Metabolism	Overview	1119
	Organismal Systems	Environmental adaptation	619

## Sheet: Table 4
Supplementary Table 4:DEG_annot
gene_id	sample_readcount(A1)	sample_readcount(A2)	sample_readcount(A3)	sample_readcount(B1)	sample_readcount(B2)	sample_readcount(B3)	sample_readcount(C1)	sample_readcount(C2)	sample_readcount(C3)	sample_readcount(D1)	sample_readcount(D2)	sample_readcount(D3)	sample_fpkm(A1)	sample_fpkm(A2)	sample_fpkm(A3)	sample_fpkm(B1)	sample_fpkm(B2)	sample_fpkm(B3)	sample_fpkm(C1)	sample_fpkm(C2)	sample_fpkm(C3)	sample_fpkm(D1)	sample_fpkm(D2)	sample_fpkm(D3)	Gene Length	NR GI	NR ID	NR Score	NR Evalue	NR Description	NT GI	NT ID	NT Score	NT Evalue	NT Description	KO ID	KO Name	KO Description	Http Link	Swissprot ID	Swissprot Score	Swissprot Evalue	Swissprot Description	PFAM ID	PFAM description	Gene Ontology Biological Pathway	BP Description	Gene Ontology Molecular Function	MF Description
Cluster-32079.17251	2368	212.97	2616	779	627	677	428	601	505	250	33	13	93.58	9.05	135.83	36.91	39.07	40.22	26.11	30.93	27.61	12.27	1.71	0.7	1194	11019842	PSS36119.1	358	2.2e-31	Proline-rich protein [Actinidia chinensis var. chinensis]	XM_008338767.2	XM_008338767	133	8.10114e-61	PREDICTED: Malus x domestica 36.4 kDa proline-rich protein-like (LOC103400077), mRNA	--	--	--	--	Q00451	226	2e-17	36.4 kDa proline-rich protein OS=Solanum lycopersicum GN=TPRP-F1 PE=2 SV=1	--	--	--	--	--	--
Cluster-4287.0	0	0	0	1	1	8	41	21	5	40	5	21	0	0	0	0.12	0.16	1.24	6.46	2.78	0.71	5.09	0.68	2.94	635	11014678	PSS29411.1	418	1.3e-38	Organ-specific protein [Actinidia chinensis var. chinensis]	--	--	--	--	--	--	--	--	--	--	--	--	--	--	--	--	--	--	--
Cluster-32079.62103	16.63	17	8	73	26.81	39.72	33	81.01	52.99	90	69	58	0.17	0.18	0.11	0.89	0.42	0.59	0.51	1.06	0.73	1.11	0.9	0.78	3878	9023104	XP_021768412.1	326	3.6e-27	hsp70-Hsp90 organizing protein 3-like [Chenopodium quinoa]	XM_010095363.1	XM_010095363	60	1.02179e-19	Morus notabilis Heat shock protein STI partial mRNA	K09553	STIP1	stress-induced-phosphoprotein 1	http://www.genome.jp/dbget-bin/www_bget?ko:K09553	Q9STH1	310	1.2e-26	Hsp70-Hsp90 organizing protein 3 OS=Arabidopsis thaliana GN=HOP3 PE=2 SV=1	PF13414//PF00515	TPR repeat//Tetratricopeptide repeat	--	--	GO:0005515	protein binding
Cluster-32079.14897	705	28	869	26	5	4	1	3	1	0	0	0	15.91	0.68	25.75	0.71	0.18	0.13	0.03	0.09	0.03	0	0	0	1885	11020084	PSS36361.1	2622	1e-293	Cytochrome P450 CYP73A100 like [Actinidia chinensis var. chinensis]	JX068605.1	JX068605	586	0	Lonicera japonica cinnamate 4-hydroxylase (C4H2) mRNA, complete cds	K00487	CYP73A	trans-cinnamate 4-monooxygenase	http://www.genome.jp/dbget-bin/www_bget?ko:K00487	H2DH22	2079	4.3e-232	Cytochrome P450 CYP73A100 OS=Panax ginseng PE=2 SV=1	PF00067	Cytochrome P450	GO:0055114	oxidation-reduction process	GO:0016705//GO:0020037//GO:0005506	oxidoreductase activity, acting on paired donors, with incorporation or reduction of molecular oxygen//heme binding//iron ion binding
Cluster-32079.14896	305	180	379	341	261	224	193	237	184	110	78	128	3.46	2.19	5.64	4.67	4.6	3.76	3.35	3.47	2.84	1.53	1.14	1.94	3479	11007103	PSS15530.1	309	3.1e-25	Phospholipase A2 1 like [Actinidia chinensis var. chinensis]	--	--	--	--	--	--	--	--	--	Q9XG80	229	2.6e-17	Probable phospholipase A2 homolog 1 OS=Oryza sativa subsp. japonica GN=PLA2-I PE=2 SV=1	PF07846	Metallothionein family	--	--	GO:0046870	cadmium ion binding
Cluster-32079.23322	39	66	20	146	110	124	134	138	146	179	220	193	0.56	1.02	0.38	2.54	2.47	2.66	2.96	2.58	2.88	3.17	4.12	3.74	2792	11018550	PSS34539.1	779	7.8e-80	Receptor-like protein kinase [Actinidia chinensis var. chinensis]	XM_012590030.1	XM_012590030	44	5.74693e-11	PREDICTED: Gossypium raimondii receptor-like protein kinase HAIKU2 (LOC105769413), mRNA	--	--	--	--	Q9LJM4	293	7.9e-25	Receptor-like protein kinase HAIKU2 OS=Arabidopsis thaliana GN=IKU2 PE=1 SV=1	PF13855//PF00560	Leucine rich repeat//Leucine Rich Repeat	--	--	GO:0005515	protein binding
Cluster-32079.23324	56.06	46.95	14.34	7	13	18	34	17.04	15	164	30	264	1.42	1.28	0.48	0.21	0.52	0.68	1.33	0.56	0.52	5.14	0.99	9.05	1705	11007733	PSS16160.1	1918	4e-212	Glucose-6-phosphate..phosphate translocator 2 like [Actinidia chinensis var. chinensis]	FJ648829.2	FJ648829	676	0	Camellia sinensis putative glucose-6-phosphate/phosphate translocator mRNA, complete cds	K15283	SLC35E1	solute carrier family 35, member E1	http://www.genome.jp/dbget-bin/www_bget?ko:K15283	Q94B38	1294	4.1e-141	Glucose-6-phosphate/phosphate translocator 2, chloroplastic OS=Arabidopsis thaliana GN=GPT2 PE=2 SV=2	PF03659//PF00892//PF08449	Glycosyl hydrolase family 71//EamA-like transporter family//UAA transporter family	GO:0055085	transmembrane transport	GO:0016787	hydrolase activity
Cluster-32079.21781	63	376	36	15	13	22	66	41	52	134	237.94	287	0.52	3.32	0.39	0.15	0.17	0.27	0.83	0.44	0.58	1.36	2.54	3.17	4673	11015274	PSS30361.1	4817	0	Futsch light chain LC..f.. like [Actinidia chinensis var. chinensis]	--	--	--	--	--	--	--	--	--	Q9NZW4	132	6.2e-06	Dentin sialophosphoprotein OS=Homo sapiens GN=DSPP PE=1 SV=2	PF15462//PF09004	Bartter syndrome, infantile, with sensorineural deafness (Barttin)//Domain of unknown function (DUF1891)	GO:0055114//GO:0006821	oxidation-reduction process//chloride transport	GO:0008168//GO:0016706	methyltransferase activity//oxidoreductase activity, acting on paired donors, with incorporation or reduction of molecular oxygen, 2-oxoglutarate as one donor, and incorporation of one atom each of oxygen into both donors
Cluster-32079.21784	1038	310	748	873	536	710	635	724	639	412	295.53	281	24.85	7.96	23.51	25.14	20.07	25.33	23.33	22.47	20.98	12.16	9.21	9.07	1793	10991451	PSR90061.1	1248	2.1e-134	Dof zinc finger protein like [Actinidia chinensis var. chinensis]	XM_010532179.2	XM_010532179	115	1.24631e-50	PREDICTED: Tarenaya hassleriana dof zinc finger protein DOF3.6-like (LOC104807050), mRNA	--	--	--	--	Q9M2U1	412	8.1e-39	Dof zinc finger protein DOF3.6 OS=Arabidopsis thaliana GN=DOF3.6 PE=1 SV=2	PF15723//PF02701//PF09329//PF04618	Motility quorum-sensing regulator, toxin of MqsA//Dof domain, zinc finger//Primase zinc finger//HD-ZIP protein N terminus	GO:0042710//GO:0009372//GO:0017148//GO:0006260//GO:0006355	biofilm formation//quorum sensing//negative regulation of translation//DNA replication//regulation of transcription, DNA-templated	GO:0003677	DNA binding
Cluster-32079.53956	534	648	335.01	447.06	335	413	386	664.21	747	1011.13	1784	1655	13.5	17.58	11.12	13.59	13.26	15.58	14.99	21.78	25.93	31.54	58.77	56.44	1712	11016770	PSS32478.1	1811	1e-199	UbiB domain protein [Actinidia chinensis var. chinensis]	XM_002275429.4	XM_002275429	688	0	PREDICTED: Vitis vinifera uncharacterized aarF domain-containing protein kinase At5g05200, chloroplastic (LOC100243380), mRNA	K08869	ADCK, ABC1	aarF domain-containing kinase	http://www.genome.jp/dbget-bin/www_bget?ko:K08869	Q9ASX5	1616	1.9e-178	Uncharacterized aarF domain-containing protein kinase At5g05200, chloroplastic OS=Arabidopsis thaliana GN=At5g05200 PE=2 SV=1	PF00069//PF05223//PF11808	Protein kinase domain//NTF2-like N-terminal transpeptidase domain//Domain of unknown function (DUF3329)	GO:0046677//GO:0016310//GO:0006468	response to antibiotic//phosphorylation//protein phosphorylation	GO:0004672//GO:0004673//GO:0005524	protein kinase activity//protein histidine kinase activity//ATP binding
Cluster-32079.17285	1150	78	2507	155	17	32	14	37	16	1	0	0	29.26	2.13	83.77	4.74	0.68	1.21	0.55	1.22	0.56	0.03	0	0	1703	11020380	PSS36657.1	2209	7.2e-246	UDP-glycosyltransferase [Actinidia chinensis var. chinensis]	XM_015311235.1	XM_015311235	74	7.32113e-28	PREDICTED: Solanum tuberosum UDP-glycosyltransferase 91A1-like (LOC102600168), mRNA	--	--	--	--	Q940V3	1243	3.3e-135	UDP-glycosyltransferase 91A1 OS=Arabidopsis thaliana GN=UGT91A1 PE=2 SV=1	PF03033//PF04101//PF00201	Glycosyltransferase family 28 N-terminal domain//Glycosyltransferase family 28 C-terminal domain//UDP-glucoronosyl and UDP-glucosyl transferase	GO:0005975//GO:0030259//GO:0008152	carbohydrate metabolic process//lipid glycosylation//metabolic process	GO:0016758	transferase activity, transferring hexosyl groups
Cluster-32079.20432	840	760	513	1737.05	1264	1467	1980.98	2193.97	1945.09	2669.93	2955.66	1920	10.4	10.07	8.34	25.94	24.34	26.9	37.48	35.09	32.83	40.54	47.36	31.84	3211	11011677	PSS23922.1	1113	1.7e-118	Glutamyl-tRNA..Gln.. amidotransferase subunit B like [Actinidia chinensis var. chinensis]	LT594791.1	LT594791	261	1.55334e-131	Theobroma cacao genome assembly, chromosome: IV	K02434	gatB, PET112	aspartyl-tRNA(Asn)/glutamyl-tRNA(Gln) amidotransferase subunit B	http://www.genome.jp/dbget-bin/www_bget?ko:K02434	B9SQR9	848	4e-89	Glutamyl-tRNA(Gln) amidotransferase subunit B, chloroplastic/mitochondrial OS=Ricinus communis GN=GATB PE=3 SV=1	PF02934//PF04434//PF02637	GatB/GatE catalytic domain//SWIM zinc finger//GatB domain	--	--	GO:0016874//GO:0008270//GO:0016884	ligase activity//zinc ion binding//carbon-nitrogen ligase activity, with glutamine as amido-N-donor
Cluster-32079.20436	18	147	27.99	12	7	12	22	54	22	61.12	34	39	0.52	4.55	1.06	0.42	0.32	0.52	0.98	2.02	0.87	2.18	1.28	1.52	1535	11003058	PSS08126.1	680	1.3e-68	Endonuclease [Actinidia chinensis var. chinensis]	AM469638.2	AM469638	35	3.15104e-06	Vitis vinifera contig VV78X101184.4, whole genome shotgun sequence	K20617	CYP71A	cytochrome P450 family 71 subfamily A	http://www.genome.jp/dbget-bin/www_bget?ko:K20617	P10978	386	7.1e-36	Retrovirus-related Pol polyprotein from transposon TNT 1-94 OS=Nicotiana tabacum PE=2 SV=1	--	--	--	--	--	--
Cluster-32079.20435	704.97	418.57	536.02	1003.7	828.77	790.95	1189	1206.26	1119.89	1433.84	1538.63	1135.58	8.86	5.63	8.84	15.21	16.2	14.73	22.84	19.59	19.19	22.1	25.03	19.12	3167	11011677	PSS23922.1	203	5.4e-13	Glutamyl-tRNA..Gln.. amidotransferase subunit B like [Actinidia chinensis var. chinensis]	--	--	--	--	--	K02434	gatB, PET112	aspartyl-tRNA(Asn)/glutamyl-tRNA(Gln) amidotransferase subunit B	http://www.genome.jp/dbget-bin/www_bget?ko:K02434	B9SQR9	179	1.5e-11	Glutamyl-tRNA(Gln) amidotransferase subunit B, chloroplastic/mitochondrial OS=Ricinus communis GN=GATB PE=3 SV=1	PF02637//PF02072//PF05510//PF00582	GatB domain//Prepro-orexin//Sarcoglycan alpha/epsilon//Universal stress protein family	GO:0006950//GO:0007218//GO:0007631	response to stress//neuropeptide signaling pathway//feeding behavior	GO:0016884	carbon-nitrogen ligase activity, with glutamine as amido-N-donor
Cluster-32079.9298	28	8	2	60	48	35	24	41	47	13	15	6	1.04	0.32	0.1	2.68	2.81	1.96	1.38	1.99	2.42	0.6	0.73	0.3	1251	--	--	--	--	--	--	--	--	--	--	--	--	--	--	--	--	--	--	--	--	--	--	--	--
Cluster-32079.9297	251	54	128	280	189	136	130	203	183	57	50	33	4.28	0.99	2.86	5.75	5.02	3.44	3.39	4.47	4.26	1.19	1.1	0.75	2409	11002122	PSS06464.1	350	3.7e-30	SNF1-related protein kinase regulatory subunit beta-2 like [Actinidia chinensis var. chinensis]	--	--	--	--	--	K07199	PRKAB	5'-AMP-activated protein kinase, regulatory beta subunit	http://www.genome.jp/dbget-bin/www_bget?ko:K07199	Q9SCY5	144	1.3e-07	SNF1-related protein kinase regulatory subunit beta-2 OS=Arabidopsis thaliana GN=KINB2 PE=1 SV=1	--	--	--	--	--	--
Cluster-32079.50608	55	50	9	87	58	61	96	91	63	290	142	103	0.62	0.6	0.13	1.18	1.01	1.01	1.65	1.32	0.96	3.99	2.06	1.55	3513	10363450	PNX96430.1	1520	1.2e-165	retrovirus-related Pol polyprotein from transposon TNT 1-94, partial [Trifolium pratense]	AM423349.2	AM423349	69	9.18202e-25	Vitis vinifera contig VV78X180535.5, whole genome shotgun sequence	--	--	--	--	--	--	--	--	PF11080	Protein of unknown function (DUF2622)	GO:0051252	regulation of RNA metabolic process	GO:0004521	endoribonuclease activity
Cluster-27630.0	127	29	75	18	6	3	24	10	9	12	10	16	9.71	2.4	7.55	1.64	0.74	0.35	2.87	1.01	0.97	1.16	1.02	1.7	748	11009035	PSS18144.1	457	4.5e-43	Chromodomain-helicase-DNA-binding protein like [Actinidia chinensis var. chinensis]	--	--	--	--	--	--	--	--	--	--	--	--	--	--	--	--	--	--	--
Cluster-32079.3077	157	72	121	47	48	35	32	38	35	49	11	19	4.13	2.03	4.18	1.49	1.98	1.37	1.29	1.3	1.26	1.59	0.38	0.67	1656	7391174	OIT39174.1	1692	6.2e-186	metal tolerance protein 10 [Nicotiana attenuata]	XM_009594816.2	XM_009594816	523	0	PREDICTED: Nicotiana tomentosiformis metal tolerance protein 9 (LOC104089826), mRNA	--	--	--	--	Q0WU02	1517	5.5e-167	Metal tolerance protein 10 OS=Arabidopsis thaliana GN=MTP10 PE=2 SV=1	PF01545	Cation efflux family	GO:0006812//GO:0055085	cation transport//transmembrane transport	GO:0008324	cation transmembrane transporter activity
Cluster-32079.3071	10	0	0	2.01	1	0	3	0	2	10	18	18	0.43	0	0	0.1	0.07	0	0.2	0	0.12	0.54	1.02	1.06	1117	11015274	PSS30361.1	1351	1.5e-146	Futsch light chain LC..f.. like [Actinidia chinensis var. chinensis]	--	--	--	--	--	--	--	--	--	P35663	148	2.1e-08	Cylicin-1 OS=Homo sapiens GN=CYLC1 PE=2 SV=2	--	--	--	--	--	--
Cluster-27283.0	147	21	116	109	59	74	30	38	36	6	0	3	4.06	0.62	4.2	3.61	2.55	3.05	1.27	1.36	1.37	0.2	0	0.11	1592	11000165	PSS04057.1	1005	2.7e-106	Vesicle-associated protein 1-2, N-terminally processed like [Actinidia chinensis var. chinensis]	XM_012214580.1	XM_012214580	238	4.65129e-119	PREDICTED: Jatropha curcas vesicle-associated protein 1-2-like (LOC105632259), mRNA	--	--	--	--	Q9SHC8	709	2.6e-73	Vesicle-associated protein 1-2 OS=Arabidopsis thaliana GN=PVA12 PE=1 SV=1	--	--	--	--	--	--
Cluster-32079.22498	638	14	453	19	7	0	12	2	0	12	5	3	30.44	0.72	28.41	1.09	0.53	0	0.89	0.12	0	0.71	0.31	0.2	1036	10998016	PSS00212.1	862	6.8e-90	Universal stress protein A-like protein [Actinidia chinensis var. chinensis]	--	--	--	--	--	--	--	--	--	Q8LGG8	189	3.4e-13	Universal stress protein A-like protein OS=Arabidopsis thaliana GN=At3g01520 PE=1 SV=2	PF00582	Universal stress protein family	GO:0006950	response to stress	--	--
Cluster-32079.5893	0	2.94	0	10	4	24	116	117	113	421	502	671	0	0.1	0	0.37	0.2	1.12	5.55	4.73	4.84	16.2	20.4	28.24	1443	--	--	--	--	--	--	--	--	--	--	--	--	--	--	--	--	--	--	--	--	--	--	--	--
Cluster-32079.12935	214.99	62	93	1665.75	1081.15	1563.43	2976.71	3098.66	1994.8	4227	1225.41	1637.34	5.64	1.75	3.2	52.54	44.42	61.21	119.96	105.45	71.88	136.84	41.91	57.97	1660	10777858	PPS13810.1	218	5.2e-15	hypothetical protein GOBAR_AA06772 [Gossypium barbadense]	--	--	--	--	--	--	--	--	--	--	--	--	--	PF01226	Formate/nitrite transporter	GO:0006810	transport	GO:0005215	transporter activity
Cluster-32079.51557	158	203	48	143	82	109	124	119	126	357	810.29	562.99	3.48	4.79	1.39	3.79	2.82	3.57	4.19	3.39	3.8	9.68	23.2	16.68	1926	11018213	PSS33921.1	1075	2.5e-114	Pyruvate, phosphate dikinase [Actinidia chinensis var. chinensis]	XM_007225297.1	XM_007225297	253	2.59133e-127	Prunus persica hypothetical protein (PRUPE_ppa000892mg) mRNA, complete cds	K01006	ppdK	pyruvate, orthophosphate dikinase	http://www.genome.jp/dbget-bin/www_bget?ko:K01006	Q42910	652	1.3e-66	Pyruvate, phosphate dikinase, chloroplastic OS=Mesembryanthemum crystallinum GN=PPD PE=2 SV=1	PF03554//PF01326	UL73 viral envelope glycoprotein//Pyruvate phosphate dikinase, PEP/pyruvate binding domain	GO:0016310	phosphorylation	GO:0005524//GO:0016301	ATP binding//kinase activity
Cluster-32079.51556	351.02	2578	382	99	68	34.62	33	93	82	214.99	420	353	10.36	81.69	14.81	3.51	3.15	1.53	1.5	3.56	3.33	7.84	16.19	14.08	1506	11020005	PSS36282.1	1847	6e-204	F-box..kelch-repeat protein [Actinidia chinensis var. chinensis]	XM_004303321.2	XM_004303321	293	1.17102e-149	PREDICTED: Fragaria vesca subsp. vesca F-box/kelch-repeat protein At1g15670-like (LOC101293903), mRNA	--	--	--	--	O80582	551	5.2e-55	F-box/kelch-repeat protein At2g44130 OS=Arabidopsis thaliana GN=At2g44130 PE=2 SV=2	PF12937//PF01344//PF07646//PF00646	F-box-like//Kelch motif//Kelch motif//F-box domain	--	--	GO:0005515	protein binding
Cluster-32079.51559	6	19	5	42	48	29	76	104	118.1	124	3	5	0.16	0.55	0.18	1.35	2.01	1.16	3.13	3.61	4.34	4.1	0.1	0.18	1632	10993943	PSR94761.1	241	1.1e-17	Cyanidin 3-O-glucoside 7-O-glucosyltransferase..AA7GT.. like [Actinidia chinensis var. chinensis]	--	--	--	--	--	--	--	--	--	Q60DX8	128	6.3e-06	Beta-glucosidase 22 OS=Oryza sativa subsp. japonica GN=BGLU22 PE=2 SV=1	PF06151//PF00232	Trehalose receptor//Glycosyl hydrolase family 1	GO:0050912//GO:0007607//GO:0005975//GO:0007187	detection of chemical stimulus involved in sensory perception of taste//obsolete taste perception//carbohydrate metabolic process//G-protein coupled receptor signaling pathway, coupled to cyclic nucleotide second messenger	GO:0008527//GO:0004553	taste receptor activity//hydrolase activity, hydrolyzing O-glycosyl compounds
Cluster-32079.51558	726	1011	336	688	367.98	453	791	616.97	664	2299	5534.11	3158.59	4.8	7.15	2.91	5.49	3.77	4.42	7.97	5.26	5.96	18.58	47.2	27.88	5776	11018213	PSS33921.1	1975	3.3e-218	Pyruvate, phosphate dikinase [Actinidia chinensis var. chinensis]	XM_018970494.1	XM_018970494	539	0	PREDICTED: Juglans regia pyruvate, phosphate dikinase, chloroplastic (LOC108995034), mRNA	K01006	ppdK	pyruvate, orthophosphate dikinase	http://www.genome.jp/dbget-bin/www_bget?ko:K01006	Q42910	1806	5.9e-200	Pyruvate, phosphate dikinase, chloroplastic OS=Mesembryanthemum crystallinum GN=PPD PE=2 SV=1	PF00391//PF01326//PF07137//PF02896//PF03328	PEP-utilising enzyme, mobile domain//Pyruvate phosphate dikinase, PEP/pyruvate binding domain//VDE lipocalin domain//PEP-utilising enzyme, TIM barrel domain//HpcH/HpaI aldolase/citrate lyase family	GO:0055114//GO:0016310	oxidation-reduction process//phosphorylation	GO:0046422//GO:0016772//GO:0016301//GO:0003824//GO:0005524	violaxanthin de-epoxidase activity//transferase activity, transferring phosphorus-containing groups//kinase activity//catalytic activity//ATP binding
Cluster-32079.32469	15.93	3.37	1.43	15.24	42.07	63.28	26.53	0	50.87	15.18	15.06	6.84	1.48	0.34	0.17	1.68	6.32	9.09	3.88	0	6.72	1.79	1.88	0.89	663	11012672	PSS24917.1	339	1.9e-29	Disease resistance protein [Actinidia chinensis var. chinensis]	--	--	--	--	--	K13457	RPM1, RPS3	disease resistance protein RPM1	http://www.genome.jp/dbget-bin/www_bget?ko:K13457	--	--	--	--	--	--	--	--	--	--
Cluster-32079.6697	8	2	0	78	63	46	242	423	208	563	440	293	0.14	0.04	0	1.69	1.77	1.23	6.67	9.86	5.12	12.47	10.29	7.09	2293	11014319	PSS29052.1	2318	2.2e-258	CBL-interacting protein kinase [Actinidia chinensis var. chinensis]	XM_007211359.1	XM_007211359	241	1.44875e-120	Prunus persica hypothetical protein (PRUPE_ppa005365mg) mRNA, complete cds	K07198	PRKAA, AMPK	5'-AMP-activated protein kinase, catalytic alpha subunit	http://www.genome.jp/dbget-bin/www_bget?ko:K07198	Q9LWM4	1636	1.2e-180	CBL-interacting protein kinase 5 OS=Oryza sativa subsp. japonica GN=CIPK5 PE=2 SV=1	PF06293//PF00069//PF07714//PF03822	Lipopolysaccharide kinase (Kdo/WaaP) family//Protein kinase domain//Protein tyrosine kinase//NAF domain	GO:0007165//GO:0006468	signal transduction//protein phosphorylation	GO:0005524//GO:0004672//GO:0016773	ATP binding//protein kinase activity//phosphotransferase activity, alcohol group as acceptor
Cluster-32079.32462	2761.21	1455.99	1774.88	1562.52	958.01	854.06	772.65	687.26	875.36	788.72	693.79	624.01	61.56	34.81	51.95	41.92	33.38	28.35	26.42	19.85	26.75	21.66	20.12	18.73	1905	2109551	XP_004299770.1	222	2e-15	PREDICTED: mitochondrial import receptor subunit TOM7-1-like [Fragaria vesca subsp. vesca]	AC186755.1	AC186755	106	1.33512e-45	Musa balbisiana clone MBP_91N22, complete sequence	K17771	TOM7	mitochondrial import receptor subunit TOM7	http://www.genome.jp/dbget-bin/www_bget?ko:K17771	Q9ASY8	206	6.6e-15	Mitochondrial import receptor subunit TOM7-1 OS=Arabidopsis thaliana GN=TOM7-1 PE=1 SV=1	PF08038	TOM7 family	GO:0030150	protein import into mitochondrial matrix	--	--
Cluster-32079.2388	0	0	0	17	8	4	37	20	6	92	97	16	0	0	0	2.96	1.97	0.94	8.79	3.98	1.3	17.71	19.86	3.4	514	--	--	--	--	--	--	--	--	--	--	--	--	--	--	--	--	--	--	--	--	--	--	--	--
Cluster-32079.10406	1	3	3	39	28	54	112	87	62	52	16	26	0.08	0.27	0.33	3.92	3.82	7.04	14.86	9.71	7.43	5.57	1.82	3.06	702	1108572	P0CC99.1	791	7.9e-82	RecName: Full=NAD..P..H-quinone oxidoreductase subunit 2 B, chloroplastic; AltName: Full=NAD..P..H dehydrogenase, subunit 2 B; AltName: Full=NADH-plastoquinone oxidoreductase subunit 2 B	KT738471.1	KT738471	518	0	Rhaphiostylis ferruginea voucher Merello 1645 NdhB (ndhB) gene, partial cds; chloroplast	K05573	ndhB	NAD(P)H-quinone oxidoreductase subunit 2	http://www.genome.jp/dbget-bin/www_bget?ko:K05573	P0CC98	791	3.6e-83	NAD(P)H-quinone oxidoreductase subunit 2 A, chloroplastic OS=Nicotiana tabacum GN=ndhB1 PE=2 SV=1	PF01136	Peptidase family U32	GO:0006508	proteolysis	GO:0008233	peptidase activity
Cluster-32079.3746	16	33	7	91	161	159	167	204	244	252	596	455	0.28	0.62	0.16	1.93	4.41	4.15	4.49	4.64	5.86	5.44	13.59	10.74	2343	10989888	PSR87897.1	3050	0	Legume lectin, beta chain, Mn..Ca-binding site protein [Actinidia chinensis var. chinensis]	XM_007207986.1	XM_007207986	311	1.81018e-159	Prunus persica hypothetical protein (PRUPE_ppa002342mg) mRNA, complete cds	--	--	--	--	O80939	1824	2e-202	L-type lectin-domain containing receptor kinase IV.1 OS=Arabidopsis thaliana GN=LECRK41 PE=2 SV=1	PF00069//PF00139//PF07714	Protein kinase domain//Legume lectin domain//Protein tyrosine kinase	GO:0006468	protein phosphorylation	GO:0004672//GO:0005524//GO:0030246	protein kinase activity//ATP binding//carbohydrate binding
Cluster-32079.26491	35	10	15	94	69	104	48	25	42	80	5	2	3.43	1.07	1.94	10.92	10.98	15.82	7.42	3.25	5.88	9.99	0.66	0.27	642	10996164	PSR96982.1	176	1.5e-10	GDP-fucose protein O-fucosyltransferase protein [Actinidia chinensis var. chinensis]	--	--	--	--	--	--	--	--	--	--	--	--	--	--	--	--	--	--	--
Cluster-32079.41062	6743.55	597.99	6458.63	4353.25	2396.73	2943.76	1203.94	915.03	1033.42	1639.62	1906	2056.91	34.98	3.32	43.96	27.27	19.26	22.52	9.52	6.12	7.28	10.39	12.75	14.24	7285	10997280	PSR99475.1	1515	9.2e-165	Protein PIN-LIKES like [Actinidia chinensis var. chinensis]	EF392719.1	EF392719	716	0	Actinidia chinensis cyclin-dependent kinase (CDKB1) mRNA, complete cds	K07760	CDK	cyclin-dependent kinase	http://www.genome.jp/dbget-bin/www_bget?ko:K07760	Q38775	1104	1.9e-118	Cell division control protein 2 homolog D OS=Antirrhinum majus GN=CDC2D PE=2 SV=1	PF07714//PF00069//PF03547//PF04277//PF06293//PF06305	Protein tyrosine kinase//Protein kinase domain//Membrane transport protein//Oxaloacetate decarboxylase, gamma chain//Lipopolysaccharide kinase (Kdo/WaaP) family//Protein of unknown function (DUF1049)	GO:0006468//GO:0006090//GO:0006814//GO:0055085//GO:0006525//GO:0071436//GO:0006560	protein phosphorylation//pyruvate metabolic process//sodium ion transport//transmembrane transport//arginine metabolic process//sodium ion export//proline metabolic process	GO:0015081//GO:0005524//GO:0004672//GO:0016773//GO:0008948	sodium ion transmembrane transporter activity//ATP binding//protein kinase activity//phosphotransferase activity, alcohol group as acceptor//oxaloacetate decarboxylase activity
Cluster-32079.41063	1007	477	806	610	339	358	381	341	274	243	154	179	30.56	15.55	32.13	22.24	16.15	16.25	17.79	13.44	11.45	9.12	6.11	7.35	1472	11003635	PSS09596.1	632	4.5e-63	hypothetical protein CEY00_Acc16618 [Actinidia chinensis var. chinensis]	XM_010038435.2	XM_010038435	267	3.24885e-135	PREDICTED: Eucalyptus grandis uncharacterized LOC104425676 (LOC104425676), mRNA	--	--	--	--	--	--	--	--	PF02990//PF04618	Endomembrane protein 70//HD-ZIP protein N terminus	--	--	--	--
Cluster-34882.0	19	157	20	24	3	10	20	9	12	4	0	3	1.34	11.94	1.85	2.01	0.34	1.08	2.2	0.83	1.19	0.35	0	0.29	790	10999802	PSS02970.1	694	1.6e-70	Collagen alpha-1..XIX.. chain like [Actinidia chinensis var. chinensis]	--	--	--	--	--	--	--	--	--	--	--	--	--	--	--	--	--	--	--
Cluster-32079.17441	1	18	7	13	22	25	12	60	42	1	5	9	0.12	2.32	1.09	1.82	4.27	4.64	2.26	9.46	7.17	0.15	0.81	1.51	577	--	--	--	--	--	--	--	--	--	--	--	--	--	--	--	--	--	--	--	--	--	--	--	--
Cluster-32079.14898	128	124	88	53	12	32	24	72	49	28	30	27	3.38	3.52	3.05	1.68	0.5	1.26	0.97	2.47	1.78	0.91	1.03	0.96	1650	--	--	--	--	--	--	--	--	--	--	--	--	--	--	--	--	--	--	--	--	--	--	--	--
Cluster-18697.0	91	94	66	51	35	72	11	22	9	9	9	4	6.34	7.08	6.05	4.23	3.9	7.67	1.2	2.01	0.88	0.79	0.84	0.38	795	10990016	PSR88025.1	805	2.1e-83	Calcium-binding protein [Actinidia chinensis var. chinensis]	--	--	--	--	--	K13448	CML	calcium-binding protein CML	http://www.genome.jp/dbget-bin/www_bget?ko:K13448	Q8L3R2	415	1.6e-39	Probable calcium-binding protein CML41 OS=Arabidopsis thaliana GN=CML41 PE=2 SV=2	PF13499//PF13202//PF12763//PF13405//PF13833//PF00036//PF10591	EF-hand domain pair//EF hand//Cytoskeletal-regulatory complex EF hand//EF-hand domain//EF-hand domain pair//EF hand//Secreted protein acidic and rich in cysteine Ca binding region	GO:0007165	signal transduction	GO:0005509//GO:0005515	calcium ion binding//protein binding
Cluster-32079.48584	529.69	1832.79	181	331	186	225	153.14	64	101.94	170	189	330.76	5.88	21.77	2.64	4.43	3.21	3.7	2.6	0.92	1.54	2.31	2.71	4.91	3550	11008213	PSS17322.1	3981	0	Receptor-like protein kinase [Actinidia chinensis var. chinensis]	XM_012595638.1	XM_012595638	148	1.12636e-68	PREDICTED: Gossypium raimondii receptor-like protein kinase HAIKU2 (LOC105773611), mRNA	--	--	--	--	Q9LJM4	2110	2e-235	Receptor-like protein kinase HAIKU2 OS=Arabidopsis thaliana GN=IKU2 PE=1 SV=1	PF00560//PF13855//PF00069//PF07714	Leucine Rich Repeat//Leucine rich repeat//Protein kinase domain//Protein tyrosine kinase	GO:0006468	protein phosphorylation	GO:0005515//GO:0005524//GO:0004672	protein binding//ATP binding//protein kinase activity
Cluster-32079.30414	209	144.05	98.88	211.93	149	137.47	119.24	158.69	122	99	66.01	58.54	15.44	11.51	9.61	18.64	17.65	15.56	13.77	15.42	12.7	9.22	6.51	5.98	765	11010331	PSS20919.1	931	5e-98	Ethanolamine kinase [Actinidia chinensis var. chinensis]	XM_007013342.2	XM_007013342	264	7.69157e-134	PREDICTED: Theobroma cacao probable ethanolamine kinase (LOC18588734), mRNA	K00894	ETNK, EKI	ethanolamine kinase	http://www.genome.jp/dbget-bin/www_bget?ko:K00894	O81024	714	3.3e-74	Probable ethanolamine kinase OS=Arabidopsis thaliana GN=EMB1187 PE=2 SV=1	--	--	--	--	--	--
Cluster-32079.30417	922.28	146.01	1067.16	362.99	163	233.06	113	242	129	36	5	0	26.64	4.53	40.48	12.6	7.38	10.06	5.02	9.07	5.12	1.28	0.19	0	1533	10992925	PSR92689.1	371	8.7e-33	Heavy metal-associated isoprenylated plant protein [Actinidia chinensis var. chinensis]	XR_001980005.1	XR_001980005	108	8.26796e-47	PREDICTED: Eucalyptus grandis uncharacterized LOC104417396 (LOC104417396), misc_RNA	--	--	--	--	O82089	156	3.3e-09	Copper transport protein CCH OS=Arabidopsis thaliana GN=CCH PE=1 SV=1	PF00403	Heavy-metal-associated domain	GO:0030001	metal ion transport	GO:0046872	metal ion binding
Cluster-32079.30416	37	90	35	55	50	44	28	42	40	21	14	15	2.19	5.74	2.72	3.88	4.7	3.95	2.57	3.25	3.31	1.55	1.1	1.22	889	11010331	PSS20919.1	788	2.2e-81	Ethanolamine kinase [Actinidia chinensis var. chinensis]	XM_002285063.3	XM_002285063	206	1.57067e-101	PREDICTED: Vitis vinifera probable ethanolamine kinase (LOC100256116), transcript variant X1, mRNA	K00894	ETNK, EKI	ethanolamine kinase	http://www.genome.jp/dbget-bin/www_bget?ko:K00894	O81024	614	1.5e-62	Probable ethanolamine kinase OS=Arabidopsis thaliana GN=EMB1187 PE=2 SV=1	--	--	--	--	--	--
Cluster-32079.30410	34	38	25	24	12	8	3	1	5	8	9	6	3.84	4.68	3.72	3.21	2.22	1.41	0.54	0.15	0.81	1.16	1.38	0.96	592	--	--	--	--	--	--	--	--	--	--	--	--	--	--	--	--	--	--	--	--	--	--	--	--
Cluster-32079.18152	97	110	57	123	65	76	89	156	144	140	221	173	1.24	1.5	0.95	1.89	1.29	1.43	1.73	2.57	2.5	2.19	3.64	2.95	3130	--	--	--	--	--	--	--	--	--	--	--	--	--	--	--	--	--	--	--	--	--	--	--	--
Cluster-32079.18158	650.76	251	952	187	137	169	87.15	116	126	114	99	64.06	9.14	3.77	17.54	3.16	2.99	3.52	1.87	2.11	2.41	1.96	1.8	1.21	2864	11013534	PSS26797.1	1497	4.4e-163	Receptor-like serine..threonine-protein kinase [Actinidia chinensis var. chinensis]	XM_017388192.1	XM_017388192	132	7.10732e-60	PREDICTED: Daucus carota subsp. sativus receptor-like cytosolic serine/threonine-protein kinase RBK1 (LOC108215657), mRNA	--	--	--	--	Q8H1D6	822	3.7e-86	Receptor-like cytosolic serine/threonine-protein kinase RBK1 OS=Arabidopsis thaliana GN=RBK1 PE=1 SV=1	PF00069//PF11909//PF07714	Protein kinase domain//NADH-quinone oxidoreductase cyanobacterial subunit N//Protein tyrosine kinase	GO:0006118//GO:0055114//GO:0006468	obsolete electron transport//oxidation-reduction process//protein phosphorylation	GO:0005524//GO:0004672//GO:0016655	ATP binding//protein kinase activity//oxidoreductase activity, acting on NAD(P)H, quinone or similar compound as acceptor
Cluster-32079.44786	221	33	198.74	228.78	191.96	220	89	163	163	27	16	36	21.11	3.42	24.99	25.91	29.72	32.56	13.39	20.6	22.19	3.28	2.06	4.81	652	11017545	PSS33253.1	717	2.8e-73	Transcription factor RF2b like [Actinidia chinensis var. chinensis]	XM_016720166.1	XM_016720166	147	7.12898e-69	PREDICTED: Capsicum annuum transcription factor RF2b-like (LOC107873348), mRNA	--	--	--	--	Q6S4P4	358	5.3e-33	Transcription factor RF2b OS=Oryza sativa subsp. japonica GN=RF2b PE=1 SV=2	PF00170//PF07716	bZIP transcription factor//Basic region leucine zipper	GO:0006355	regulation of transcription, DNA-templated	GO:0043565//GO:0003700	sequence-specific DNA binding//transcription factor activity, sequence-specific DNA binding
Cluster-32079.47255	0	3	2	0	0	0	25	19	6	87	5	8	0	0.34	0.27	0	0	0	4.09	2.61	0.89	11.5	0.7	1.16	622	--	--	--	--	--	--	--	--	--	--	--	--	--	--	--	--	--	--	--	--	--	--	--	--
Cluster-32079.47257	112.13	112	73.18	120.97	179.83	163.82	199.18	233.15	226.74	277.02	422.01	347.01	26.69	29.58	23.02	33.25	74.12	64.88	78.1	76.01	82.37	88.32	143.85	122.57	419	11014958	PSS30045.1	371	2.4e-33	Translation initiation factor IF-2 [Actinidia chinensis var. chinensis]	XM_019225105.1	XM_019225105	118	5.86828e-53	PREDICTED: Vitis vinifera uncharacterized LOC100251878 (LOC100251878), transcript variant X8, mRNA	--	--	--	--	--	--	--	--	PF04996	Succinylarginine dihydrolase	GO:0006525	arginine metabolic process	GO:0009015	N-succinylarginine dihydrolase activity
Cluster-32079.47256	518	54	263	920	571	506	52	165	161	20	1	0	6.73	0.75	4.48	14.4	11.53	9.73	1.03	2.77	2.85	0.32	0.02	0	3075	11014470	PSS29203.1	453	5.4e-42	Protein SODIUM POTASSIUM ROOT DEFECTIVE 1 like [Actinidia chinensis var. chinensis]	XM_009613721.2	XM_009613721	60	8.08233e-20	PREDICTED: Nicotiana tomentosiformis protein SODIUM POTASSIUM ROOT DEFECTIVE 2-like (LOC104105424), mRNA	--	--	--	--	--	--	--	--	PF00974	Rhabdovirus spike glycoprotein	--	--	--	--
Cluster-32079.47259	1032.92	1171	749.79	2026.03	1742.17	1956.19	1769.51	2834.82	3119.89	2566.97	4526.68	3877.1	9.53	11.56	9.08	22.56	24.96	26.69	24.92	33.76	39.17	29	53.97	47.84	4215	11014958	PSS30045.1	561	2.2e-54	Translation initiation factor IF-2 [Actinidia chinensis var. chinensis]	XM_019225105.1	XM_019225105	176	3.64614e-84	PREDICTED: Vitis vinifera uncharacterized LOC100251878 (LOC100251878), transcript variant X8, mRNA	--	--	--	--	--	--	--	--	PF04996	Succinylarginine dihydrolase	GO:0006525	arginine metabolic process	GO:0009015	N-succinylarginine dihydrolase activity
Cluster-32079.47258	41	4	6	23	55	53	36	4	50	10	1	5	1.36	0.14	0.26	0.92	2.87	2.63	1.84	0.17	2.29	0.41	0.04	0.22	1370	11014958	PSS30045.1	214	1.2e-14	Translation initiation factor IF-2 [Actinidia chinensis var. chinensis]	--	--	--	--	--	--	--	--	--	--	--	--	--	--	--	--	--	--	--
Cluster-28843.0	48	74	72	50	25	24	12	15	11	13	17	9	2.52	4.18	4.96	3.14	2.08	1.91	0.98	1.03	0.8	0.85	1.18	0.65	967	10990374	PSR88383.1	312	3.8e-26	Ubiquinone biosynthesis protein, partial [Actinidia chinensis var. chinensis]	--	--	--	--	--	K18586	COQ4	ubiquinone biosynthesis protein COQ4	http://www.genome.jp/dbget-bin/www_bget?ko:K18586	Q9ZPR0	290	6.1e-25	Ubiquinone biosynthesis protein COQ4 homolog, mitochondrial OS=Arabidopsis thaliana GN=At2g03690 PE=2 SV=1	PF05019	Coenzyme Q (ubiquinone) biosynthesis protein Coq4	GO:0006744	ubiquinone biosynthetic process	--	--
Cluster-32079.46784	174	30	112	113	73	71	29	35	46	28	12	23	17.43	3.27	14.77	13.41	11.88	11.05	4.58	4.64	6.58	3.57	1.62	3.23	634	10989494	PSR87503.1	630	3.3e-63	Thymidylate kinase [Actinidia chinensis var. chinensis]	--	--	--	--	--	K00943	tmk, DTYMK	dTMP kinase	http://www.genome.jp/dbget-bin/www_bget?ko:K00943	P97930	254	6e-21	Thymidylate kinase OS=Mus musculus GN=Dtymk PE=2 SV=2	PF01591	6-phosphofructo-2-kinase	GO:0006000//GO:0006013	fructose metabolic process//mannose metabolic process	GO:0005524//GO:0003873	ATP binding//6-phosphofructo-2-kinase activity
Cluster-32079.46787	44	86	12	39	13	34	37	48	37	74	163	108	0.71	1.49	0.25	0.76	0.33	0.81	0.91	1	0.82	1.47	3.41	2.34	2526	--	--	--	--	--	--	--	--	--	--	--	--	--	--	--	--	--	--	--	--	--	--	--	--
Cluster-32079.19203	10.55	8.87	2.09	52.38	12.56	18.95	31.33	29.23	29.36	39.54	5.18	0	0.39	0.36	0.1	2.34	0.74	1.06	1.8	1.42	1.51	1.83	0.25	0	1250	11018654	PSS34643.1	549	1.6e-53	Glycerol-3-phosphate 2-O-acyltransferase [Actinidia chinensis var. chinensis]	--	--	--	--	--	K13508	GPAT	glycerol-3-phosphate acyltransferase	http://www.genome.jp/dbget-bin/www_bget?ko:K13508	O80437	416	1.9e-39	Glycerol-3-phosphate 2-O-acyltransferase 6 OS=Arabidopsis thaliana GN=GPAT6 PE=1 SV=1	PF06305	Protein of unknown function (DUF1049)	--	--	--	--
Cluster-32079.38887	231	830	290	402	948	788	364	1022	1706	493	2056	3148.02	2.02	7.75	3.32	4.24	12.85	10.17	4.85	11.52	20.27	5.27	23.2	36.75	4438	11015406	PSS30493.1	1402	7.1e-152	Chaperone protein like [Actinidia chinensis var. chinensis]	XM_002284207.4	XM_002284207	391	0	PREDICTED: Vitis vinifera chaperone protein ClpB3, chloroplastic (LOC100252611), mRNA	K03695	clpB	ATP-dependent Clp protease ATP-binding subunit ClpB	http://www.genome.jp/dbget-bin/www_bget?ko:K03695	Q75GT3	1020	6.3e-109	Chaperone protein ClpB2, chloroplastic OS=Oryza sativa subsp. japonica GN=CLPB2 PE=2 SV=1	PF02861	Clp amino terminal domain, pathogenicity island component	GO:0019538	protein metabolic process	--	--
Cluster-32079.38880	892	254	348	1157	1107	1233	1574	2173	1845	1970	2386	1837	97.86	30.33	50.28	150.11	198.19	211.14	273.24	316.55	290.55	276.41	355.23	283.62	602	11010988	PSS21576.1	317	6.2e-27	Transketolase [Actinidia chinensis var. chinensis]	KC357593.1	KC357593	119	2.40714e-53	Camellia sinensis transketolase mRNA, complete cds	K00615	E2.2.1.1, tktA, tktB	transketolase	http://www.genome.jp/dbget-bin/www_bget?ko:K00615	Q7SIC9	200	1e-14	Transketolase, chloroplastic OS=Zea mays PE=1 SV=1	PF05371//PF15683	Phage major coat protein, Gp8//Testis development-related protein	GO:0007283	spermatogenesis	--	--
Cluster-31410.0	23	0	16	11	9	2	1	0	0	0	0	0	1.3	0	1.19	0.75	0.81	0.17	0.09	0	0	0	0	0	915	11001657	PSS05999.1	261	2.9e-20	Heavy metal-associated isoprenylated plant protein [Actinidia chinensis var. chinensis]	--	--	--	--	--	--	--	--	--	--	--	--	--	--	--	--	--	--	--
Cluster-32079.46121	833	148	566	228	116	118	16	14	28	6	9	11	29.99	5.73	26.77	9.85	6.57	6.37	0.89	0.66	1.39	0.27	0.42	0.54	1284	11007876	PSS16303.1	674	5.3e-68	hypothetical protein CEY00_Acc13798 [Actinidia chinensis var. chinensis]	XM_003528388.3	XM_003528388	57	1.54594e-18	PREDICTED: Glycine max uncharacterized LOC100795550 (LOC100795550), mRNA	--	--	--	--	--	--	--	--	--	--	--	--	--	--
Cluster-32079.46128	15	1	7	26	22	15	12	12	13	3	0	0	0.9	0.06	0.55	1.86	2.11	1.37	1.12	0.94	1.09	0.23	0	0	879	--	--	--	--	--	--	--	--	--	--	--	--	--	--	--	--	--	--	--	--	--	--	--	--
Cluster-32079.18810	3	11	20	39	7	7	51	60	20	71	65	45	0.13	0.51	1.12	1.99	0.47	0.45	3.36	3.34	1.18	3.77	3.65	2.61	1126	--	--	--	--	--	--	--	--	--	--	--	--	--	--	--	--	--	--	--	--	--	--	--	--
Cluster-32079.38268	4039.91	2772.26	2672.66	18347.8	22545.1	25006.2	43512.7	35020.1	36917.7	42504.8	35021.7	23741.4	606.55	455.84	528.99	3232.66	5630.32	5982.2	10473.6	7052.71	8116.12	8287.28	7261.42	5105.62	511	10991936	PSR91164.1	686	8.6e-70	Ribulose bisphosphate carboxylase small chain 6 like [Actinidia chinensis var. chinensis]	EF063571.1	EF063571	460	0	Actinidia chinensis RBCS1 (RBCS1) mRNA, complete cds	K01602	rbcS	ribulose-bisphosphate carboxylase small chain	http://www.genome.jp/dbget-bin/www_bget?ko:K01602	Q40250	474	1.5e-46	Ribulose bisphosphate carboxylase small chain, chloroplastic OS=Lactuca sativa GN=RBCS PE=2 SV=1	--	--	--	--	--	--
Cluster-32079.58717	202	116	133	260	193	188	113	106	81	112	30	23	2.21	1.36	1.91	3.44	3.28	3.05	1.89	1.5	1.21	1.5	0.42	0.34	3594	11003937	PSS09898.1	4374	0	Serine-rich adhesin for platelets like [Actinidia chinensis var. chinensis]	XM_004305178.2	XM_004305178	35	7.47198e-06	PREDICTED: Fragaria vesca subsp. vesca uncharacterized LOC101298051 (LOC101298051), mRNA	--	--	--	--	--	--	--	--	PF01383	CpcD/allophycocyanin linker domain	--	--	--	--
Cluster-32079.38260	6286.84	1559.55	6430.04	2860.52	1380.94	1700.49	1968.08	2665.95	1101	1466	404	494	86.24	22.9	115.77	47.3	29.48	34.57	41.27	47.26	20.6	24.67	7.18	9.08	2925	11008892	PSS18001.1	1279	8.5e-138	Protein WALLS ARE THIN like [Actinidia chinensis var. chinensis]	XM_002280026.4	XM_002280026	244	3.98582e-122	PREDICTED: Vitis vinifera protein WALLS ARE THIN 1 (LOC100266024), mRNA	--	--	--	--	Q94AP3	970	2.6e-103	Protein WALLS ARE THIN 1 OS=Arabidopsis thaliana GN=WAT1 PE=1 SV=1	PF00892	EamA-like transporter family	--	--	--	--
Cluster-32079.38264	1982	742	1667	1851	1510	1834	889	1551	1278	813	289	337	25.51	10.22	28.15	28.72	30.22	34.96	17.48	25.79	22.42	12.83	4.81	5.81	3100	914861	XP_002268965.1	2078	2e-230	PREDICTED: LEAF RUST 10 DISEASE-RESISTANCE LOCUS RECEPTOR-LIKE PROTEIN KINASE-like 1.5 [Vitis vinifera]	XM_008223483.2	XM_008223483	453	0	PREDICTED: Prunus mume LEAF RUST 10 DISEASE-RESISTANCE LOCUS RECEPTOR-LIKE PROTEIN KINASE-like 1.5 (LOC103321651), mRNA	--	--	--	--	P0C5E2	695	2.1e-71	Probable serine/threonine-protein kinase At1g18390 OS=Arabidopsis thaliana GN=At1g18390 PE=2 SV=2	PF13947//PF07714//PF00069	Wall-associated receptor kinase galacturonan-binding//Protein tyrosine kinase//Protein kinase domain	GO:0006468	protein phosphorylation	GO:0005524//GO:0030247//GO:0004672	ATP binding//polysaccharide binding//protein kinase activity
Cluster-32079.56727	1006	1047	612	1312	616	650	1718.31	1129	977	2613.01	2478.88	2085.39	23.79	26.55	19	37.32	22.78	22.9	62.34	34.6	31.68	76.14	76.29	66.44	1812	11015697	PSS30784.1	688	1.8e-69	Thioredoxin-like protein [Actinidia chinensis var. chinensis]	LT594789.1	LT594789	181	2.5769e-87	Theobroma cacao genome assembly, chromosome: II	--	--	--	--	Q7Y0D4	459	2.9e-44	Thioredoxin-like protein HCF164, chloroplastic OS=Oryza sativa subsp. japonica GN=Os03g0767500 PE=2 SV=1	PF00085//PF01311//PF05854	Thioredoxin//Bacterial export proteins, family 1//Non-histone chromosomal protein MC1	GO:0006605//GO:0045454//GO:0042262	protein targeting//cell redox homeostasis//DNA protection	--	--
Cluster-32079.56724	514.94	412	413.86	231	253	204	73	246.93	238	104.88	155	151	4.32	3.69	4.55	2.34	3.29	2.53	0.93	2.67	2.71	1.08	1.68	1.69	4614	10989022	PSR86522.1	1765	5.9e-194	Phospholipid:diacylglycerol acyltransferase [Actinidia chinensis var. chinensis]	XM_018977624.1	XM_018977624	395	0	PREDICTED: Juglans regia putative phospholipid:diacylglycerol acyltransferase 2 (LOC109000668), transcript variant X2, mRNA	K00679	E2.3.1.158	phospholipid:diacylglycerol acyltransferase	http://www.genome.jp/dbget-bin/www_bget?ko:K00679	Q9FYC7	1101	2.6e-118	Putative phospholipid:diacylglycerol acyltransferase 2 OS=Arabidopsis thaliana GN=PDAT2 PE=3 SV=1	PF02450	Lecithin:cholesterol acyltransferase	GO:0042967//GO:0006629	acyl-carrier-protein biosynthetic process//lipid metabolic process	GO:0008374	O-acyltransferase activity
Cluster-32079.56728	542	74	350	92	42	65	40	46	35	16	23	35	10.31	1.51	8.74	2.11	1.25	1.84	1.17	1.13	0.91	0.37	0.57	0.89	2186	11004115	PSS10076.1	2313	8e-258	Ent-kaurenoic acid oxidase [Actinidia chinensis var. chinensis]	XM_018989616.1	XM_018989616	411	0	PREDICTED: Juglans regia ent-kaurenoic acid oxidase 1-like (LOC109009223), mRNA	K04123	KAO	ent-kaurenoic acid monooxygenase	http://www.genome.jp/dbget-bin/www_bget?ko:K04123	O23051	1776	6.7e-197	Ent-kaurenoic acid oxidase 1 OS=Arabidopsis thaliana GN=KAO1 PE=2 SV=1	PF00067	Cytochrome P450	GO:0055114	oxidation-reduction process	GO:0016705//GO:0005506//GO:0020037	oxidoreductase activity, acting on paired donors, with incorporation or reduction of molecular oxygen//iron ion binding//heme binding
Cluster-32079.12777	883.99	330.66	785.19	1007.5	795	708	257	327	357	171.05	57	69	17.34	6.95	20.22	23.79	24.34	20.65	7.72	8.3	9.58	4.13	1.45	1.82	2128	11005936	PSS13696.1	1371	1.3e-148	Serine protease [Actinidia chinensis var. chinensis]	XM_018116221.1	XM_018116221	237	2.24704e-118	PREDICTED: Theobroma cacao uncharacterized LOC18608932 (LOC18608932), transcript variant X2, mRNA	--	--	--	--	--	--	--	--	--	--	--	--	--	--
Cluster-32079.53981	8	16	6	5	3	0	3	14	1	0	0	0	0.45	0.96	0.44	0.33	0.27	0	0.26	1.02	0.08	0	0	0	927	--	--	--	--	--	--	--	--	--	--	--	--	--	--	--	--	--	--	PF01125//PF07212	G10 protein//Hyaluronidase protein (HylP)	GO:0045227//GO:0005975	capsule polysaccharide biosynthetic process//carbohydrate metabolic process	GO:0004415	hyalurononglucosaminidase activity
Cluster-32079.17698	512	141	298	182	98	81	107	89	76	48	74	48	4.64	1.37	3.54	1.99	1.38	1.08	1.48	1.04	0.94	0.53	0.87	0.58	4288	11004561	PSS11117.1	3515	0	Pentatricopeptide repeat-containing protein [Actinidia chinensis var. chinensis]	XM_018955992.1	XM_018955992	546	0	PREDICTED: Juglans regia pentatricopeptide repeat-containing protein At4g19890 (LOC108984142), mRNA	--	--	--	--	P0C8Q3	2223	1.9e-248	Pentatricopeptide repeat-containing protein At4g19890 OS=Arabidopsis thaliana GN=At4g19890 PE=2 SV=1	PF00637//PF00701	Region in Clathrin and VPS//Dihydrodipicolinate synthetase family	GO:0006886//GO:0016192//GO:0008152	intracellular protein transport//vesicle-mediated transport//metabolic process	GO:0016829	lyase activity
Cluster-32079.7559	19	62	3	13	11	6	21	27	20	32	59	38	1.25	4.41	0.26	1.02	1.16	0.6	2.15	2.33	1.85	2.64	5.16	3.45	826	11003822	PSS09783.1	205	8.3e-14	DNA-directed RNA polymerase IV subunit like [Actinidia chinensis var. chinensis]	--	--	--	--	--	K16250	NRPD1	DNA-directed RNA polymerase IV subunit 1	http://www.genome.jp/dbget-bin/www_bget?ko:K16250	--	--	--	--	--	--	--	--	--	--
Cluster-32079.17693	705	32	664	404	174	211	118	55	58	62	5	0	33.59	1.64	41.58	23.04	13.13	15.18	8.71	3.42	3.84	3.68	0.31	0	1037	11001229	PSS05571.1	939	8e-99	Keratinocyte proline-rich protein [Actinidia chinensis var. chinensis]	JX976578.1	JX976578	80	2.03174e-31	Rubus coreanus clone RC-211 microsatellite sequence	--	--	--	--	--	--	--	--	--	--	--	--	--	--
Cluster-32079.55822	59.97	63	18	98.97	68.32	52	53.05	142	78	173.99	107.98	128	5.03	5.72	1.98	9.86	9.23	6.71	6.97	15.69	9.26	18.46	12.14	14.92	706	10992467	PSR91695.1	701	2.2e-71	Disease resistance protein [Actinidia chinensis var. chinensis]	--	--	--	--	--	K13457	RPM1, RPS3	disease resistance protein RPM1	http://www.genome.jp/dbget-bin/www_bget?ko:K13457	Q39214	183	1.1e-12	Disease resistance protein RPM1 OS=Arabidopsis thaliana GN=RPM1 PE=1 SV=1	PF13855	Leucine rich repeat	--	--	GO:0005515	protein binding
Cluster-32079.55825	19	43	17	42	23	10	44	51	59	92	105	74	1.11	2.72	1.31	2.94	2.14	0.89	4	3.91	4.83	6.74	8.14	5.95	895	7371124	OIT07286.1	159	1.9e-08	beta-amylase 2, chloroplastic [Nicotiana attenuata]	--	--	--	--	--	--	--	--	--	--	--	--	--	PF01974	tRNA intron endonuclease, catalytic C-terminal domain	GO:0006388//GO:0051252	tRNA splicing, via endonucleolytic cleavage and ligation//regulation of RNA metabolic process	GO:0000213	tRNA-intron endonuclease activity
Cluster-32079.57094	451.93	251	391.02	416.01	324.97	302.98	207	254.91	285.95	155.99	64	98	13.09	7.81	14.88	14.48	14.76	13.12	9.22	9.59	11.4	5.58	2.42	3.84	1529	11016039	PSS31404.1	526	9.2e-51	Polyadenylate-binding protein [Actinidia chinensis var. chinensis]	XM_006434764.1	XM_006434764	146	6.1966e-68	Citrus clementina hypothetical protein (CICLE_v10001214mg) mRNA, complete cds	--	--	--	--	Q9SX80	355	2.8e-32	Polyadenylate-binding protein RBP47C' OS=Arabidopsis thaliana GN=RBP47C' PE=2 SV=1	PF00076	RNA recognition motif. (a.k.a. RRM, RBD, or RNP domain)	--	--	GO:0003676	nucleic acid binding
Cluster-32079.57091	22	2	3	22	17	12	0	0	8	3	0	2	4.7	0.47	0.85	5.45	6.22	4.22	0	0	2.58	0.85	0	0.63	437	--	--	--	--	--	--	--	--	--	--	--	--	--	--	--	--	--	--	--	--	--	--	--	--
Cluster-32079.14349	61	25	14	188.11	50	55	88	52	66	109	127	103	3.25	1.43	0.98	11.97	4.23	4.43	7.27	3.62	4.9	7.25	8.94	7.51	957	11016190	PSS31555.1	426	2.3e-39	Mitochondrial phosphate carrier protein like [Actinidia chinensis var. chinensis]	XM_007200408.1	XM_007200408	161	1.7542e-76	Prunus persica hypothetical protein (PRUPE_ppa009035mg) mRNA, complete cds	K15102	SLC25A3, PHC, PIC	solute carrier family 25 (mitochondrial phosphate transporter), member 3	http://www.genome.jp/dbget-bin/www_bget?ko:K15102	Q7DNC3	333	6.2e-30	Mitochondrial phosphate carrier protein 1, mitochondrial OS=Arabidopsis thaliana GN=MPT1 PE=2 SV=1	--	--	--	--	--	--
Cluster-5442.1	208	25	114	178	114	166	62	54	66	56	56	38	4.4	0.57	3.16	4.53	3.76	5.22	2.01	1.48	1.91	1.46	1.54	1.08	1994	11015551	PSS30638.1	888	1.3e-92	DnaJ subfamily C member 1 like [Actinidia chinensis var. chinensis]	XM_002324090.2	XM_002324090	76	6.64696e-29	Populus trichocarpa hypothetical protein (POPTR_0018s04230g) mRNA, complete cds	--	--	--	--	--	--	--	--	PF15681	Lymphocyte activation family X	GO:0006955//GO:0051249	immune response//regulation of lymphocyte activation	--	--
Cluster-32079.60879	1	0	0	5	0	0	0	0	1	26	11	2	0.1	0	0	0.57	0	0	0	0	0.14	3.17	1.42	0.27	651	--	--	--	--	--	--	--	--	--	--	--	--	--	--	--	--	--	--	--	--	--	--	--	--
Cluster-32079.40944	3651	904	3617.99	938	437	559	229	287	210	50	33	13	43.75	11.59	56.89	13.55	8.14	9.92	4.19	4.44	3.43	0.73	0.51	0.21	3309	11008123	PSS17232.1	1711	7.8e-188	Lysine histidine transporter-like [Actinidia chinensis var. chinensis]	XM_002284078.4	XM_002284078	558	0	PREDICTED: Vitis vinifera lysine histidine transporter-like 8 (LOC100248950), mRNA	--	--	--	--	Q9SX98	1543	1.1e-169	Lysine histidine transporter-like 8 OS=Arabidopsis thaliana GN=AATL1 PE=1 SV=1	--	--	--	--	--	--
Cluster-32079.40945	67	1	16	32	12	17	7	12	1	3	1	0	3.06	0.05	0.96	1.75	0.87	1.17	0.5	0.72	0.06	0.17	0.06	0	1069	--	--	--	--	--	L27810.1	L27810	72	5.87079e-27	Actinidia deliciosa var. deliciosa (pKIWI501) mRNA, complete cds	--	--	--	--	--	--	--	--	--	--	--	--	--	--
Cluster-32079.40943	762.86	648.07	397	243	182.92	163	349.99	182.98	158	573.12	480.47	430.98	41.21	37.75	28.19	15.69	15.69	13.34	29.35	12.93	11.9	38.69	34.32	31.89	947	6387492	XP_016453110.1	903	1.1e-94	PREDICTED: aldehyde dehydrogenase [Nicotiana tabacum]	XM_010665898.2	XM_010665898	270	4.43177e-137	PREDICTED: Vitis vinifera aldehyde dehydrogenase family 3 member H1 (LOC100248915), transcript variant X3, mRNA	K00128	ALDH	aldehyde dehydrogenase (NAD+)	http://www.genome.jp/dbget-bin/www_bget?ko:K00128	Q70DU8	819	2.7e-86	Aldehyde dehydrogenase family 3 member H1 OS=Arabidopsis thaliana GN=ALDH3H1 PE=1 SV=2	PF00171	Aldehyde dehydrogenase family	GO:0055114//GO:0008152	oxidation-reduction process//metabolic process	GO:0016491	oxidoreductase activity
Cluster-32079.9726	309	265	246	286	315	310	187	374	290	153	141	130	3.61	3.31	3.77	4.03	5.71	5.36	3.33	5.64	4.61	2.19	2.13	2.03	3390	10998490	PSS01203.1	1848	1e-203	Glycosyltransferase [Actinidia chinensis var. chinensis]	XM_018958238.1	XM_018958238	267	7.58059e-135	PREDICTED: Juglans regia probable glycosyltransferase At5g03795 (LOC108985806), transcript variant X3, mRNA	--	--	--	--	Q9FFN2	549	2e-54	Probable glycosyltransferase At5g03795 OS=Arabidopsis thaliana GN=At5g03795 PE=3 SV=2	PF02583//PF06467	Metal-sensitive transcriptional repressor//MYM-type Zinc finger with FCS sequence motif	GO:0006355	regulation of transcription, DNA-templated	GO:0003677//GO:0046872//GO:0008270	DNA binding//metal ion binding//zinc ion binding
Cluster-32079.15695	262	382	221	176	180	209	162	331	194	471	508	708	15.68	24.68	17.4	12.58	17.17	19.02	15.09	25.96	16.25	35.33	40.33	58.25	881	10990205	PSR88214.1	492	4.6e-47	Na..+..-translocating NADH-quinone reductase subunit D ..Na..+..-NQR subunit D.. like [Actinidia chinensis var. chinensis]	--	--	--	--	--	--	--	--	--	--	--	--	--	--	--	--	--	--	--
Cluster-32079.50376	2040	2367	550	4040.25	2252	2772	2472	2588	2814.98	2405	500	892	15.7	19.48	5.55	37.53	26.89	31.52	29.02	25.7	29.46	22.65	4.97	9.17	4999	919666	XP_002284885.1	4748	0	PREDICTED: ABC transporter G family member 32 [Vitis vinifera]	XM_002284849.3	XM_002284849	1520	0	PREDICTED: Vitis vinifera ABC transporter G family member 32-like (LOC100264482), mRNA	--	--	--	--	O81016	4453	0	ABC transporter G family member 32 OS=Arabidopsis thaliana GN=ABCG32 PE=1 SV=1	PF00005//PF01926//PF04479//PF13304//PF03193//PF01061//PF03266//PF06414//PF00004//PF03796//PF01022//PF01637	ABC transporter//50S ribosome-binding GTPase//RTA1 like protein//AAA domain, putative AbiEii toxin, Type IV TA system//Protein of unknown function, DUF258//ABC-2 type transporter//NTPase//Zeta toxin//ATPase family associated with various cellular activities (AAA)//DnaB-like helicase C terminal domain//Bacterial regulatory protein, arsR family//Archaeal ATPase	GO:0006950//GO:0006260//GO:0006355	response to stress//DNA replication//regulation of transcription, DNA-templated	GO:0005525//GO:0016301//GO:0003700//GO:0098519//GO:0016887//GO:0005524//GO:0003924//GO:0003678	GTP binding//kinase activity//transcription factor activity, sequence-specific DNA binding//nucleotide phosphatase activity, acting on free nucleotides//ATPase activity//ATP binding//GTPase activity//DNA helicase activity
Cluster-32079.50377	592	549	211	1482	619	646	1061	739	663	964	138	210	34.42	34.45	16.13	102.93	57.29	57.06	95.92	56.27	53.89	70.19	10.63	16.77	899	11019949	PSS36226.1	1060	6.5e-113	ABC transporter G family member 32 like [Actinidia chinensis var. chinensis]	XR_001763665.1	XR_001763665	210	9.48227e-104	PREDICTED: Cucumis melo ABC transporter G family member 32 (LOC103497545), transcript variant X3, misc_RNA	--	--	--	--	O81016	843	4.3e-89	ABC transporter G family member 32 OS=Arabidopsis thaliana GN=ABCG32 PE=1 SV=1	PF01664//PF01061	Reovirus viral attachment protein sigma 1//ABC-2 type transporter	GO:0019058//GO:0007155//GO:0019062	viral life cycle//cell adhesion//virion attachment to host cell	--	--
Cluster-32079.15698	24	4	4	18	17	16	1	22	21	0	0	0	1.49	0.27	0.33	1.34	1.69	1.52	0.1	1.79	1.83	0	0	0	858	--	--	--	--	--	--	--	--	--	--	--	--	--	--	--	--	--	--	--	--	--	--	--	--
Cluster-32079.50372	89	293.49	20	130	121	133	576	432	453.62	1155	1748.28	1581.73	0.95	3.37	0.28	1.68	2.01	2.11	9.43	5.98	6.62	15.17	24.23	22.69	3667	11004383	PSS10344.1	534	2.6e-51	Flocculation protein [Actinidia chinensis var. chinensis]	XM_010657049.2	XM_010657049	58	1.24918e-18	PREDICTED: Vitis vinifera uncharacterized LOC104880450 (LOC104880450), transcript variant X4, mRNA	--	--	--	--	--	--	--	--	PF04188	Mannosyltransferase (PIG-V)	GO:0006506	GPI anchor biosynthetic process	GO:0004584	dolichyl-phosphate-mannose-glycolipid alpha-mannosyltransferase activity
Cluster-32079.50373	669	1299	368	1391	795	900	1141	1341	1333.38	1961	3088.71	2450.7	4.22	8.76	3.04	10.59	7.77	8.38	10.97	10.9	11.42	15.12	25.13	20.63	6042	11004384	PSS10345.1	1248	6.9e-134	Pyruvate, phosphate dikinase regulatory protein [Actinidia chinensis var. chinensis]	XR_786695.2	XR_786695	313	3.64134e-160	PREDICTED: Vitis vinifera pyruvate, phosphate dikinase regulatory protein 2 (LOC100267490), transcript variant X3, misc_RNA	K20115	RP		http://www.genome.jp/dbget-bin/www_bget?ko:K20115	Q8GVP6	912	2.9e-96	Probable pyruvate, phosphate dikinase regulatory protein, chloroplastic OS=Oryza sativa subsp. japonica GN=PDRP1 PE=2 SV=2	PF00418//PF01276//PF03618	Tau and MAP protein, tubulin-binding repeat//Orn/Lys/Arg decarboxylase, major domain//Kinase/pyrophosphorylase	--	--	GO:0005524//GO:0016772//GO:0015631//GO:0003824	ATP binding//transferase activity, transferring phosphorus-containing groups//tubulin binding//catalytic activity
Cluster-32079.35348	887.97	565.71	691.27	1213.46	510.47	584.34	397.16	640.17	495.08	402.97	345.88	261.99	78.52	54.25	80.44	127.41	72.92	79.76	55.18	74.75	62.17	45.19	41.11	32.28	683	10720069	PPD81510.1	353	4.7e-31	hypothetical protein GOBAR_DD21543 [Gossypium barbadense]	XM_004299624.2	XM_004299624	146	2.69265e-68	PREDICTED: Fragaria vesca subsp. vesca histone H3.3 (LOC101302557), mRNA	K11253	H3	histone H3	http://www.genome.jp/dbget-bin/www_bget?ko:K11253	Q0JCT1	353	2.1e-32	Histone H3.3 OS=Oryza sativa subsp. japonica GN=H3 PE=1 SV=2	PF15715//PF00125	PCNA-associated factor//Core histone H2A/H2B/H3/H4	GO:0006974//GO:0051726	cellular response to DNA damage stimulus//regulation of cell cycle	GO:0003677	DNA binding
Cluster-32079.35349	707	842	539	351	264	257	203	287	279	250	190	296	61.92	79.97	62.12	36.51	37.34	34.73	27.93	33.18	34.69	27.76	22.36	36.12	687	10993243	PSR93007.1	915	3.2e-96	Protein disulfide isomerase-like [Actinidia chinensis var. chinensis]	XM_010556253.2	XM_010556253	129	7.64007e-59	PREDICTED: Tarenaya hassleriana protein disulfide isomerase-like 1-3 (LOC104824238), mRNA	K09580	PDIA1, P4HB	protein disulfide-isomerase A1	http://www.genome.jp/dbget-bin/www_bget?ko:K09580	Q9FF55	503	8.6e-50	Protein disulfide isomerase-like 1-4 OS=Arabidopsis thaliana GN=PDIL1-4 PE=1 SV=1	PF00578//PF00085//PF02966	AhpC/TSA family//Thioredoxin//Mitosis protein DIM1	GO:0055114//GO:0045454//GO:0000398	oxidation-reduction process//cell redox homeostasis//mRNA splicing, via spliceosome	GO:0016209//GO:0016491	antioxidant activity//oxidoreductase activity
Cluster-15531.0	0	30	2	8	4	2	6	18	7	34	26	23	0	1.69	0.14	0.5	0.33	0.16	0.49	1.23	0.51	2.22	1.8	1.65	969	--	--	--	--	--	--	--	--	--	--	--	--	--	--	--	--	--	--	--	--	--	--	--	--
Cluster-32079.35343	342	309.76	218.05	312.06	218	266	384	375	358	557.05	563	429	36.76	36.22	30.86	39.68	38.2	44.57	65.26	53.48	55.17	76.5	82.03	64.82	609	11006761	PSS14521.1	490	5.5e-47	UPF0061 protein like [Actinidia chinensis var. chinensis]	XM_007208264.1	XM_007208264	124	4.04889e-56	Prunus persica hypothetical protein (PRUPE_ppa002573mg) mRNA, complete cds	--	--	--	--	A1K5T6	260	1.2e-21	UPF0061 protein azo1574 OS=Azoarcus sp. (strain BH72) GN=azo1574 PE=3 SV=1	--	--	--	--	--	--
Cluster-32079.35346	131	140	73	207	118	164	232	288	262	358	316	371	17.73	20.71	13.02	32.97	26.39	35.11	50.11	52.1	51.56	62.59	58.7	71.48	538	--	--	--	--	--	--	--	--	--	--	--	--	--	--	--	--	--	--	--	--	--	--	--	--
Cluster-18100.0	66	1	18	56	11	19	9	16	5	6	0	1	3.64	0.06	1.31	3.69	0.96	1.59	0.77	1.15	0.38	0.41	0	0.08	933	11019213	PSS35202.1	886	1e-92	Coiled-coil domain-containing protein [Actinidia chinensis var. chinensis]	--	--	--	--	--	--	--	--	--	--	--	--	--	--	--	--	--	--	--
Cluster-32079.27787	244.07	192.29	142	432.78	306	305	399	487	425	644.2	750.16	491.99	6.42	5.42	4.9	13.68	12.6	11.97	16.11	16.61	15.35	20.9	25.71	17.46	1657	11010195	PSS20783.1	1048	3e-111	Mechanosensitive ion channel protein [Actinidia chinensis var. chinensis]	XM_019223212.1	XM_019223212	350	0	PREDICTED: Vitis vinifera mechanosensitive ion channel protein 10 (LOC100262967), transcript variant X2, mRNA	K22048	MSL4S	mechanosensitive ion channel protein 4/5/6/7/8/9/10	http://www.genome.jp/dbget-bin/www_bget?ko:K22048	Q9LYG9	767	5.1e-80	Mechanosensitive ion channel protein 10 OS=Arabidopsis thaliana GN=MSL10 PE=1 SV=1	PF00951	Arterivirus GL envelope glycoprotein	--	--	--	--
Cluster-32079.51024	139	92	107	51	41	68	10	32	35	6	27	15	4.43	3.15	4.48	1.95	2.05	3.24	0.49	1.33	1.54	0.24	1.12	0.65	1415	10988991	PSR86491.1	1729	2.7e-190	Transcription factor like [Actinidia chinensis var. chinensis]	XM_006424187.1	XM_006424187	241	8.8608e-121	Citrus clementina hypothetical protein (CICLE_v100284281mg) mRNA, partial cds	K14431	TGA	transcription factor TGA	http://www.genome.jp/dbget-bin/www_bget?ko:K14431	O24160	690	3.7e-71	TGACG-sequence-specific DNA-binding protein TGA-2.1 OS=Nicotiana tabacum GN=TGA21 PE=1 SV=1	PF03131//PF14144//PF00170//PF07716	bZIP Maf transcription factor//Seed dormancy control//bZIP transcription factor//Basic region leucine zipper	GO:0006355//GO:0006351	regulation of transcription, DNA-templated//transcription, DNA-templated	GO:0003677//GO:0003700//GO:0043565	DNA binding//transcription factor activity, sequence-specific DNA binding//sequence-specific DNA binding
Cluster-32079.60258	2	0	1	4	4	0	23	19	7	19	28	20	0.8	0	0.53	1.81	2.96	0	15.88	10.78	4.57	10.7	17.01	12.54	353	--	--	--	--	--	--	--	--	--	--	--	--	--	--	--	--	--	--	--	--	--	--	--	--
Cluster-32079.60259	86	32	36	125	91	71	25	32	45	32	82	74	1.73	0.69	0.95	3.03	2.86	2.12	0.77	0.83	1.24	0.79	2.14	2	2082	10684145	XP_023903106.1	2415	1.1e-269	pentatricopeptide repeat-containing protein At1g03540 [Quercus suber]	XM_002272783.3	XM_002272783	607	0	PREDICTED: Vitis vinifera pentatricopeptide repeat-containing protein At1g03540 (LOC100267038), mRNA	--	--	--	--	Q9LR69	1873	3.6e-208	Pentatricopeptide repeat-containing protein At1g03540 OS=Arabidopsis thaliana GN=PCMP-E4 PE=2 SV=1	PF13414//PF13374//PF13176	TPR repeat//Tetratricopeptide repeat//Tetratricopeptide repeat	--	--	GO:0005515	protein binding
Cluster-32079.2631	90	93	52	22	47	37	21	18	62	12	10	8	2.55	2.83	1.94	0.75	2.09	1.57	0.92	0.66	2.42	0.42	0.37	0.31	1556	11007931	PSS16358.1	2020	5.4e-224	F-box..kelch-repeat protein [Actinidia chinensis var. chinensis]	--	--	--	--	--	--	--	--	--	Q9LIR8	302	4e-26	F-box/kelch-repeat protein At3g23880 OS=Arabidopsis thaliana GN=At3g23880 PE=2 SV=1	PF12937//PF00646	F-box-like//F-box domain	--	--	GO:0005515	protein binding
Cluster-32079.65755	61	19	33	203	78	108.99	189.01	169	116.99	184	90	67	6.48	2.2	4.62	25.52	13.5	18.04	31.74	23.82	17.81	24.97	12.96	10	613	11019368	PSS35645.1	758	4.6e-78	UPF0481 protein [Actinidia chinensis var. chinensis]	--	--	--	--	--	--	--	--	--	--	--	--	--	--	--	--	--	--	--
Cluster-32079.65751	46.03	57	49	93	74	55.99	29.74	116	38.34	34	1	4.07	1.61	2.14	2.25	3.9	4.07	2.94	1.6	5.27	1.85	1.47	0.05	0.19	1314	11019368	PSS35645.1	336	8.5e-29	UPF0481 protein [Actinidia chinensis var. chinensis]	--	--	--	--	--	--	--	--	--	--	--	--	--	--	--	--	--	--	--
Cluster-32079.65753	204	79	98	648	393	437	815	682	397	691	271	211	5.12	2.13	3.23	19.56	15.43	16.36	31.4	22.19	13.67	21.39	8.86	7.14	1723	11019367	PSS35644.1	1375	3.7e-149	UPF0481 protein, partial [Actinidia chinensis var. chinensis]	--	--	--	--	--	--	--	--	--	--	--	--	--	--	--	--	--	--	--
Cluster-32079.6290	0	0	1	0	0	0	4	1	1	11	15	6	0	0	0.28	0	0	0	1.38	0.29	0.32	3.09	4.49	1.86	439	--	--	--	--	--	--	--	--	--	--	--	--	--	--	--	--	--	--	PF08375//PF01323	Proteasome regulatory subunit C-terminal//DSBA-like thioredoxin domain	GO:0006118//GO:0042176	obsolete electron transport//regulation of protein catabolic process	GO:0015035//GO:0030234	protein disulfide oxidoreductase activity//enzyme regulator activity
Cluster-32079.64402	3	11	0	0	0	1	4	9	0	15	13	15	0.43	1.71	0	0	0	0.23	0.91	1.71	0	2.76	2.54	3.04	525	11003588	PSS09549.1	143	8.2e-07	Serine..threonine-protein kinase isoform 2 [Actinidia chinensis var. chinensis]	--	--	--	--	--	--	--	--	--	--	--	--	--	--	--	--	--	--	--
Cluster-32079.64400	572	503	393	284	228	242	204	246	220	147	136	108	6.91	6.5	6.23	4.13	4.28	4.33	3.76	3.84	3.62	2.18	2.12	1.75	3286	11002326	PSS07394.1	1045	1.3e-110	LysM domain receptor-like kinase [Actinidia chinensis var. chinensis]	KP279283.1	KP279283	506	0	Vaccinium macrocarpon isolate CNJ99-125-1 microsatellite 1trimcontig336911 sequence	--	--	--	--	F4IB81	865	4.4e-91	LysM domain receptor-like kinase 3 OS=Arabidopsis thaliana GN=LYK3 PE=2 SV=1	PF07714//PF02668//PF00069//PF08943	Protein tyrosine kinase//Taurine catabolism dioxygenase TauD, TfdA family//Protein kinase domain//CsiD	GO:0006468//GO:0055114	protein phosphorylation//oxidation-reduction process	GO:0016491//GO:0004672//GO:0005524//GO:0005506	oxidoreductase activity//protein kinase activity//ATP binding//iron ion binding
Cluster-32079.64406	15	9	1	34	26	23	19	4	5	3	0	0	1.87	1.22	0.16	4.99	5.32	4.5	3.76	0.66	0.9	0.48	0	0	562	--	--	--	--	--	--	--	--	--	--	--	--	--	--	--	--	--	--	--	--	--	--	--	--
Cluster-32079.21083	781	1439.9	688.94	409.74	282.47	323	228	269	245.93	295	263.97	264	10.87	21.46	12.59	6.88	6.12	6.67	4.85	4.84	4.67	5.04	4.76	4.93	2886	11014983	PSS30070.1	369	2.8e-32	Tegument protein [Actinidia chinensis var. chinensis]	--	--	--	--	--	--	--	--	--	--	--	--	--	--	--	--	--	--	--
Cluster-32079.62808	0	1	0	1	1	2	0	4	3	8	13	10	0	0.05	0	0.05	0.07	0.13	0	0.23	0.18	0.44	0.76	0.61	1092	--	--	--	--	--	--	--	--	--	--	--	--	--	--	--	--	--	--	--	--	--	--	--	--
Cluster-32079.67325	231	294	210	59	92	74	113	91	101	147	304	227	4.4	6	5.25	1.35	2.73	2.1	3.3	2.24	2.63	3.44	7.52	5.81	2183	10993734	PSR93498.1	1767	1.6e-194	Phosphatidylinositol 4-phosphate 5-kinase [Actinidia chinensis var. chinensis]	XM_003631435.2	XM_003631435	346	5.88998e-179	PREDICTED: Vitis vinifera uncharacterized LOC100854975 (LOC100854975), mRNA	--	--	--	--	Q8RY89	322	2.7e-28	Phosphatidylinositol 4-phosphate 5-kinase 8 OS=Arabidopsis thaliana GN=PIP5K8 PE=1 SV=1	PF00981	Rotavirus RNA-binding Protein 53 (NS53)	--	--	GO:0003723	RNA binding
Cluster-32079.67328	593	148	306	515	63	83	81	21	28	73	20	41	8.89	2.37	6.02	9.3	1.47	1.84	1.86	0.41	0.57	1.34	0.39	0.82	2701	--	--	--	--	--	--	--	--	--	--	--	--	--	--	--	--	--	--	PF05398//PF08919	PufQ cytochrome subunit//F-actin binding	GO:0015979//GO:0006468//GO:0030494	photosynthesis//protein phosphorylation//bacteriochlorophyll biosynthetic process	GO:0004715//GO:0005524	non-membrane spanning protein tyrosine kinase activity//ATP binding
Cluster-32079.9121	0	11	15	38.28	9	19	20	26	20	76	78	82	0	0.55	0.91	2.11	0.66	1.32	1.43	1.56	1.28	4.36	4.73	5.15	1063	--	--	--	--	--	--	--	--	--	--	--	--	--	--	--	--	--	--	--	--	--	--	--	--
Cluster-32079.21621	277	119	204	312	172	230	100	172.79	181	83	18	6	5.05	2.33	4.89	6.86	4.89	6.24	2.79	4.08	4.52	1.86	0.43	0.15	2267	11006372	PSS14132.1	282	2.7e-22	Glycosyltransferase 7 [Actinidia chinensis var. chinensis]	--	--	--	--	--	--	--	--	--	Q564G7	176	2.4e-11	Galactomannan galactosyltransferase 1 OS=Cyamopsis tetragonoloba GN=GMGT1 PE=1 SV=1	--	--	--	--	--	--
Cluster-32079.21622	3001	3195	2186	3509	2235	2646	1321	2085.96	2019.01	696	297	254	29.24	33.3	27.95	41.24	33.81	38.12	19.65	26.23	26.77	8.3	3.74	3.31	4007	11015596	PSS30683.1	2336	3.2e-260	Glycosyltransferase 7 [Actinidia chinensis var. chinensis]	AM447747.2	AM447747	313	2.40869e-160	Vitis vinifera contig VV78X105097.4, whole genome shotgun sequence	--	--	--	--	O81007	1419	3.1e-155	Putative glycosyltransferase 7 OS=Arabidopsis thaliana GN=GT7 PE=2 SV=1	PF05637//PF00710//PF08121	galactosyl transferase GMA12/MNN10 family//Asparaginase//Waglerin family	GO:0006520//GO:0007268//GO:0007165	cellular amino acid metabolic process//synaptic transmission//signal transduction	GO:0030550//GO:0016757	acetylcholine receptor inhibitor activity//transferase activity, transferring glycosyl groups
Cluster-17911.0	45	0	28	8	0	2	1	0	0	0	0	0	4.2	0	3.44	0.89	0	0.29	0.15	0	0	0	0	0	661	10993119	PSR92883.1	442	2.2e-41	Ethylene-responsive transcription factor [Actinidia chinensis var. chinensis]	XM_012626513.1	XM_012626513	62	1.28987e-21	PREDICTED: Gossypium raimondii ethylene-responsive transcription factor ERF096-like (LOC105796721), mRNA	--	--	--	--	Q9LTC6	293	1.9e-25	Ethylene-responsive transcription factor ERF095 OS=Arabidopsis thaliana GN=ERF095 PE=1 SV=1	PF02519//PF00847	Auxin responsive protein//AP2 domain	GO:0006355//GO:0009733	regulation of transcription, DNA-templated//response to auxin	GO:0003700	transcription factor activity, sequence-specific DNA binding
Cluster-21192.0	62	33	42	4	13	9	17	2	3	10	0	2	2.5	1.43	2.23	0.19	0.83	0.55	1.06	0.11	0.17	0.5	0	0.11	1174	921374	XP_002283468.1	1295	4.8e-140	PREDICTED: vacuolar amino acid transporter 1 [Vitis vinifera]	XM_016012171.1	XM_016012171	246	1.21516e-123	PREDICTED: Ziziphus jujuba vacuolar amino acid transporter 1-like (LOC107405157), mRNA	K15015	SLC32A, VGAT	solute carrier family 32 (vesicular inhibitory amino acid transporter)	http://www.genome.jp/dbget-bin/www_bget?ko:K15015	F4ILY9	248	5.5e-20	Amino acid transporter ANTL1 OS=Arabidopsis thaliana GN=At2g42005 PE=2 SV=1	PF03222	Tryptophan/tyrosine permease family	GO:0003333	amino acid transmembrane transport	--	--
Cluster-23206.0	0	0	0	12	17	23	1	0	12	0	0	0	0	0	0	0.53	0.99	1.28	0.06	0	0.62	0	0	0	1254	--	--	--	--	--	--	--	--	--	--	--	--	--	--	--	--	--	--	PF07297//PF02921//PF13867	Dolichol phosphate-mannose biosynthesis regulatory protein (DPM2)//Ubiquinol cytochrome reductase transmembrane region//Sin3 binding region of histone deacetylase complex subunit SAP30	GO:0055114//GO:0009059//GO:0006118//GO:0006119//GO:0015992	oxidation-reduction process//macromolecule biosynthetic process//obsolete electron transport//oxidative phosphorylation//proton transport	GO:0008121//GO:0005515	ubiquinol-cytochrome-c reductase activity//protein binding
Cluster-32079.27668	15	0	0	9	6	12	5	2	0	0	0	0	0.99	0	0	0.71	0.63	1.2	0.51	0.17	0	0	0	0	826	--	--	--	--	--	--	--	--	--	--	--	--	--	--	--	--	--	--	--	--	--	--	--	--
Cluster-32079.27662	188	253	115	449	228	195	442	473	369	541	460	338	13.07	19.02	10.52	37.2	25.37	20.72	47.97	43.2	36.08	47.33	42.62	32.45	796	11009329	PSS19121.1	250	4.8e-19	B-box zinc finger protein [Actinidia chinensis var. chinensis]	--	--	--	--	--	--	--	--	--	C0SVM5	133	8e-07	B-box zinc finger protein 19 OS=Arabidopsis thaliana GN=BBX19 PE=2 SV=1	--	--	--	--	--	--
Cluster-32079.27663	106	126	32	174	125	87	209	215	188	210	202	181	15.24	19.82	6.06	29.39	29.8	19.86	48.07	41.39	39.45	39.11	39.99	37.17	522	11009329	PSS19121.1	577	3.8e-57	B-box zinc finger protein [Actinidia chinensis var. chinensis]	AM455448.2	AM455448	101	2.09758e-43	Vitis vinifera contig VV78X181164.6, whole genome shotgun sequence	--	--	--	--	C0SVM5	167	6e-11	B-box zinc finger protein 19 OS=Arabidopsis thaliana GN=BBX19 PE=2 SV=1	--	--	--	--	--	--
Cluster-32079.19120	0	81	13	3	9	0	0	3	1	7	142	105	0	3.4	0.67	0.14	0.55	0	0	0.15	0.05	0.34	7.28	5.57	1205	3597509	AID55354.1	1698	9.1e-187	NAC protein 3 [Actinidia chinensis]	KF319052.1	KF319052	951	0	Actinidia chinensis NAC protein 3 (NAC3) mRNA, complete cds	--	--	--	--	Q9LD44	831	1.4e-87	NAC transcription factor 56 OS=Arabidopsis thaliana GN=NAC056 PE=2 SV=1	PF02365	No apical meristem (NAM) protein	GO:0006355	regulation of transcription, DNA-templated	GO:0003677	DNA binding
Cluster-32079.68378	197	87	185	192	114	60.14	142	157	157	69	62	47	2.4	1.13	2.95	2.82	2.16	1.08	2.64	2.47	2.6	1.03	0.98	0.77	3264	3270545	EYU31900.1	609	4.7e-60	hypothetical protein MIMGU_mgv1a014824mg [Erythranthe guttata]	--	--	--	--	--	--	--	--	--	Q1PEU4	320	6.8e-28	Pentatricopeptide repeat-containing protein At2g44880 OS=Arabidopsis thaliana GN=PCMP-E9 PE=2 SV=2	--	--	--	--	--	--
Cluster-32079.34273	25	8	17	44	9	7	9	7	4	0	0	0	2.57	0.89	2.3	5.35	1.5	1.12	1.46	0.95	0.59	0	0	0	625	--	--	--	--	--	--	--	--	--	--	--	--	--	--	--	--	--	--	--	--	--	--	--	--
Cluster-32079.32343	712	472	642	1007	1065	1014	1889	1393	1597.99	1655	1891	1548	23.34	16.62	27.65	39.64	54.86	49.79	95.37	59.36	72.22	67.16	81.09	68.73	1383	11012633	PSS24878.1	734	6.3e-75	Rubredoxin like [Actinidia chinensis var. chinensis]	XM_016596627.1	XM_016596627	158	1.19324e-74	PREDICTED: Nicotiana tabacum rubredoxin-like (LOC107776709), mRNA	--	--	--	--	Q9XBL8	175	1.9e-11	Rubredoxin OS=Anabaena variabilis (strain ATCC 29413 / PCC 7937) GN=rub PE=3 SV=1	PF00301//PF13465//PF01096//PF02150//PF01155//PF07425	Rubredoxin//Zinc-finger double domain//Transcription factor S-II (TFIIS)//RNA polymerases M/15 Kd subunit//Hydrogenase/urease nickel incorporation, metallochaperone, hypA//Pardaxin	GO:0006144//GO:0006206//GO:0006351//GO:0006464	purine nucleobase metabolic process//pyrimidine nucleobase metabolic process//transcription, DNA-templated//cellular protein modification process	GO:0008270//GO:0003899//GO:0046872//GO:0016151//GO:0003676//GO:0005506//GO:0003677	zinc ion binding//DNA-directed RNA polymerase activity//metal ion binding//nickel cation binding//nucleic acid binding//iron ion binding//DNA binding
Cluster-32079.32342	1775	171	1087	1177	725	926	219	361	264	90	9	19	21.55	2.22	17.32	17.23	13.69	16.65	4.06	5.66	4.37	1.34	0.14	0.31	3269	11011657	PSS23902.1	4738	0	Structural maintenance of chromosomes protein [Actinidia chinensis var. chinensis]	XM_018952426.1	XM_018952426	530	0	PREDICTED: Juglans regia uncharacterized LOC108981310 (LOC108981310), mRNA	--	--	--	--	--	--	--	--	PF06160//PF01679	Septation ring formation regulator, EzrA//Proteolipid membrane potential modulator	GO:0000921	septin ring assembly	--	--
Cluster-32079.32345	323.94	132	189	175	169	159.79	110	138	104.01	103	65.64	68	4.36	1.9	3.34	2.84	3.54	3.19	2.27	2.4	1.91	1.7	1.15	1.23	2973	11013675	PSS26938.1	649	9.8e-65	Serine-rich adhesin for platelets like [Actinidia chinensis var. chinensis]	--	--	--	--	--	--	--	--	--	--	--	--	--	PF05499	DNA methyltransferase 1-associated protein 1 (DMAP1)	GO:0045892	negative regulation of transcription, DNA-templated	--	--
Cluster-32079.30180	53	95	20	53	39	41	43	84	53	107	146	73	0.45	0.86	0.22	0.54	0.51	0.51	0.56	0.92	0.61	1.11	1.6	0.83	4558	9135169	XP_021840943.1	188	4.3e-11	uncharacterized protein LOC110780976, partial [Spinacia oleracea]	--	--	--	--	--	--	--	--	--	--	--	--	--	--	--	--	--	--	--
Cluster-32079.30189	5966.52	1060.11	3823.15	4261.87	2417.89	2272.49	2037.9	2000.06	1698.28	1823.24	785.11	830.16	851.12	165.43	718.81	714.44	571.69	514.56	464.94	381.99	353.43	336.81	154.17	169.08	524	10466117	POF21297.1	296	1.5e-24	60s ribosomal protein l39-1 [Quercus suber]	HM003238.1	HM003238	144	2.62982e-67	Camellia sinensis clone U10BCDNA 0784 ribosomal protein L39e mRNA, complete cds	K02924	RP-L39e, RPL39	large subunit ribosomal protein L39e	http://www.genome.jp/dbget-bin/www_bget?ko:K02924	Q5SMI4	271	5.3e-23	60S ribosomal protein L39-3 OS=Oryza sativa subsp. japonica GN=RPL39C PE=3 SV=1	PF00832	Ribosomal L39 protein	GO:0042254//GO:0006412	ribosome biogenesis//translation	GO:0003735	structural constituent of ribosome
Cluster-32079.30188	775.36	135.89	400.45	463.28	375.13	323.19	227.53	265.93	242.72	208.18	102.88	96.94	63.67	12.09	43.27	45.23	49.61	40.83	29.29	28.79	28.21	21.62	11.32	11.06	715	5950430	KVH48445.1	211	1.4e-14	Ribosomal protein L39e [Cynara cardunculus var. scolymus]	XM_010247243.2	XM_010247243	99	3.78651e-42	PREDICTED: Nelumbo nucifera 60S ribosomal protein L39 (LOC104589059), mRNA	K02924	RP-L39e, RPL39	large subunit ribosomal protein L39e	http://www.genome.jp/dbget-bin/www_bget?ko:K02924	Q5SMI4	184	8.8e-13	60S ribosomal protein L39-3 OS=Oryza sativa subsp. japonica GN=RPL39C PE=3 SV=1	PF00832	Ribosomal L39 protein	GO:0006412//GO:0042254	translation//ribosome biogenesis	GO:0003735	structural constituent of ribosome
Cluster-15881.0	172	27	79	27	1	22	0	9	4	6	3	0	6.14	1.04	3.71	1.16	0.06	1.18	0	0.42	0.2	0.27	0.14	0	1292	11005536	PSS12092.1	1109	1.9e-118	Protein TIFY like [Actinidia chinensis var. chinensis]	--	--	--	--	--	K13464	JAZ	jasmonate ZIM domain-containing protein	http://www.genome.jp/dbget-bin/www_bget?ko:K13464	Q93ZM9	371	3.3e-34	Protein TIFY 9 OS=Arabidopsis thaliana GN=TIFY9 PE=1 SV=1	PF08037//PF06203	Attractin family//CCT motif	GO:0007165//GO:0019953	signal transduction//sexual reproduction	GO:0005515//GO:0000772	protein binding//mating pheromone activity
Cluster-32079.29299	69	146	70	20	49	23	15	58	28	7	4	6	0.88	1.98	1.17	0.31	0.97	0.43	0.29	0.95	0.48	0.11	0.07	0.1	3139	--	--	--	--	--	--	--	--	--	--	--	--	--	--	--	--	--	--	PF07952	Clostridium neurotoxin, Translocation domain	GO:0009405	pathogenesis	GO:0004222//GO:0008270	metalloendopeptidase activity//zinc ion binding
Cluster-32079.29290	13	0	0	0	13	36	6	0	8	0	1	0	0.94	0	0	0	1.5	3.97	0.67	0	0.81	0	0.1	0	778	--	--	--	--	--	--	--	--	--	--	--	--	--	--	--	--	--	--	--	--	--	--	--	--
Cluster-32079.29296	21	62	6	9	11	3	9	30	24	27	29.2	72.95	1.3	4.15	0.49	0.67	1.09	0.28	0.87	2.44	2.08	2.1	2.4	6.22	860	--	--	--	--	--	--	--	--	--	--	--	--	--	--	--	--	--	--	--	--	--	--	--	--
Cluster-32079.53344	12	8	5	22	21	20	25	44	14	41	40	16	0.29	0.2	0.16	0.63	0.78	0.71	0.91	1.35	0.46	1.2	1.24	0.51	1805	--	--	--	--	--	--	--	--	--	--	--	--	--	--	--	--	--	--	--	--	--	--	--	--
Cluster-32079.61920	110.98	88.36	77.17	43	20.01	26	19.51	40.8	34.99	17	19	12	8.74	7.54	8	4.03	2.53	3.15	2.41	4.23	3.89	1.69	2	1.31	734	10999930	PSS03098.1	345	4.3e-30	Glucose-6-phosphate 1-dehydrogenase [Actinidia chinensis var. chinensis]	XM_008248060.2	XM_008248060	102	8.36564e-44	PREDICTED: Prunus mume glucose-6-phosphate 1-dehydrogenase 4, chloroplastic (LOC103344484), transcript variant X1, mRNA	K00036	G6PD, zwf	glucose-6-phosphate 1-dehydrogenase	http://www.genome.jp/dbget-bin/www_bget?ko:K00036	Q93ZW0	298	5.5e-26	Glucose-6-phosphate 1-dehydrogenase 4, chloroplastic OS=Arabidopsis thaliana GN=At1g09420 PE=2 SV=1	PF02781	Glucose-6-phosphate dehydrogenase, C-terminal domain	GO:0006749//GO:0006006//GO:0055114//GO:0006098	glutathione metabolic process//glucose metabolic process//oxidation-reduction process//pentose-phosphate shunt	GO:0050661//GO:0004345	NADP binding//glucose-6-phosphate dehydrogenase activity
Cluster-32079.29874	930.92	1095.98	864	629	251	252	196	241.98	190	259.61	170.88	223	68.62	87.41	83.78	55.21	29.68	28.46	22.59	23.46	19.74	24.12	16.82	22.75	766	2620771	ESR52835.1	196	8.5e-13	hypothetical protein CICLE_v10022900mg [Citrus clementina]	XM_002283559.3	XM_002283559	75	8.93572e-29	PREDICTED: Vitis vinifera 60S ribosomal protein L34 (LOC100252617), mRNA	K02915	RP-L34e, RPL34	large subunit ribosomal protein L34e	http://www.genome.jp/dbget-bin/www_bget?ko:K02915	P40590	185	7.2e-13	60S ribosomal protein L34 OS=Pisum sativum GN=RPL34 PE=2 SV=1	PF01199	Ribosomal protein L34e	GO:0042254//GO:0006412	ribosome biogenesis//translation	GO:0003735	structural constituent of ribosome
Cluster-32079.39003	4233.47	7085.58	2592.02	5193.02	4318.73	4594.47	5062.37	6101.36	6186.76	7447.15	10146	9330.22	64.42	115.46	51.77	95.22	102.32	103.69	117.83	120.03	128.51	139.12	200.09	190.43	2664	11002558	PSS07626.1	3096	0	ATP-dependent Clp protease ATP-binding subunit ClpA CD4B like [Actinidia chinensis var. chinensis]	XM_006485046.2	XM_006485046	574	0	PREDICTED: Citrus sinensis ATP-dependent Clp protease ATP-binding subunit ClpA homolog CD4B, chloroplastic (LOC102631183), transcript variant X2, mRNA	K03696	clpC	ATP-dependent Clp protease ATP-binding subunit ClpC	http://www.genome.jp/dbget-bin/www_bget?ko:K03696	P31542	2842	0	ATP-dependent Clp protease ATP-binding subunit clpA homolog CD4B, chloroplastic OS=Solanum lycopersicum GN=CD4B PE=3 SV=1	PF00004//PF08540//PF06309//PF03193//PF01695//PF06068//PF05496//PF07728//PF00437//PF07724//PF02367//PF01637//PF06414//PF08477//PF02283//PF04851//PF00910//PF00158	ATPase family associated with various cellular activities (AAA)//Hydroxymethylglutaryl-coenzyme A synthase C terminal//Torsin//Protein of unknown function, DUF258//IstB-like ATP binding protein//TIP49 C-terminus//Holliday junction DNA helicase ruvB N-terminus//AAA domain (dynein-related subfamily)//Type II/IV secretion system protein//AAA domain (Cdc48 subfamily)//Threonylcarbamoyl adenosine bios…	GO:0046950//GO:0006810//GO:0006310//GO:0006281//GO:0006574//GO:0006355//GO:0007264//GO:0006552//GO:0006550//GO:0002949//GO:0051188//GO:0008299//GO:0006084//GO:0009236	cellular ketone body metabolic process//transport//DNA recombination//DNA repair//valine catabolic process//regulation of transcription, DNA-templated//small GTPase mediated signal transduction//leucine catabolic process//isoleucine catabolic process//tRNA threonylcarbamoyladenosine modification//cofactor biosynthetic process//isoprenoid biosynthetic process//acetyl-CoA metabolic process//cobalam…	GO:0016787//GO:0009378//GO:0043752//GO:0008134//GO:0003924//GO:0000166//GO:0004421//GO:0016887//GO:0005524//GO:0003723//GO:0003677//GO:0003724//GO:0005525//GO:0016301//GO:0003678	hydrolase activity//four-way junction helicase activity//adenosylcobinamide kinase activity//transcription factor binding//GTPase activity//nucleotide binding//hydroxymethylglutaryl-CoA synthase activity//ATPase activity//ATP binding//RNA binding//DNA binding//RNA helicase activity//GTP binding//kinase activity//DNA helicase activity
Cluster-32079.39005	34.37	3	19	18.92	8.97	16.38	10.82	14	13.65	1.39	0	1	12.32	1.21	9.03	7.67	5.84	10.26	6.59	7.03	7.84	0.69	0	0.55	365	10989149	PSR86649.1	451	1.1e-42	Kinesin-like protein [Actinidia chinensis var. chinensis]	XM_010652784.1	XM_010652784	146	1.37787e-68	PREDICTED: Vitis vinifera 125 kDa kinesin-related protein (LOC100255345), transcript variant X2, mRNA	K10398	KIF11, EG5	kinesin family member 11	http://www.genome.jp/dbget-bin/www_bget?ko:K10398	--	--	--	--	PF06546//PF01442//PF04871//PF07352//PF04513	Vertebrate heat shock transcription factor//Apolipoprotein A1/A4/E domain//Uso1 / p115 like vesicle tethering protein, C terminal region//Bacteriophage Mu Gam like protein//Baculovirus polyhedron envelope protein, PEP, C terminus	GO:0015031//GO:0042262//GO:0006886//GO:0006355//GO:0006869//GO:0042157	protein transport//DNA protection//intracellular protein transport//regulation of transcription, DNA-templated//lipid transport//lipoprotein metabolic process	GO:0003690//GO:0008289//GO:0008565//GO:0003700//GO:0003677//GO:0005198	double-stranded DNA binding//lipid binding//protein transporter activity//transcription factor activity, sequence-specific DNA binding//DNA binding//structural molecule activity
Cluster-32079.39006	4269.63	909	3223.72	3223.07	2217.92	2709.81	1439.18	1899.01	1599.9	825.61	172	162	38.62	8.79	38.26	35.17	31.14	36.23	19.86	22.17	19.69	9.14	2.01	1.96	4295	10991404	PSR90014.1	2462	8.3e-275	Kinesin-like protein [Actinidia chinensis var. chinensis]	XM_010652784.1	XM_010652784	919	0	PREDICTED: Vitis vinifera 125 kDa kinesin-related protein (LOC100255345), transcript variant X2, mRNA	K10398	KIF11, EG5	kinesin family member 11	http://www.genome.jp/dbget-bin/www_bget?ko:K10398	O23826	1663	1.7e-183	125 kDa kinesin-related protein OS=Nicotiana tabacum GN=TKRP125 PE=1 SV=1	PF00225//PF04513//PF01544//PF06821//PF07926//PF10403//PF08702	Kinesin motor domain//Baculovirus polyhedron envelope protein, PEP, C terminus//CorA-like Mg2+ transporter protein//Serine hydrolase//TPR/MLP1/MLP2-like protein//Rad4 beta-hairpin domain 1//Fibrinogen alpha/beta chain family	GO:0006606//GO:0007017//GO:0030001//GO:0030168//GO:0055085//GO:0051258//GO:0007165//GO:0007018	protein import into nucleus//microtubule-based process//metal ion transport//platelet activation//transmembrane transport//protein polymerization//signal transduction//microtubule-based movement	GO:0003777//GO:0005198//GO:0046873//GO:0003677//GO:0005102//GO:0016787//GO:0008017//GO:0030674//GO:0005524	microtubule motor activity//structural molecule activity//metal ion transmembrane transporter activity//DNA binding//receptor binding//hydrolase activity//microtubule binding//protein binding, bridging//ATP binding
Cluster-32079.16214	220	53	210	135	81	88	12	29	28	7	0	0	6.83	1.77	8.56	5.04	3.95	4.09	0.57	1.17	1.2	0.27	0	0	1445	10998804	PSS01517.1	535	7.9e-52	Collagen alpha-1..III.. chain like [Actinidia chinensis var. chinensis]	XM_006488976.2	XM_006488976	43	1.05781e-10	PREDICTED: Citrus sinensis uncharacterized LOC102630701 (LOC102630701), mRNA	--	--	--	--	--	--	--	--	--	--	--	--	--	--
Cluster-32079.24371	203.37	460.02	238	155.88	157.66	133.88	29	174.07	129.34	23	54.1	66	2.61	6.32	4.01	2.41	3.15	2.54	0.57	2.88	2.26	0.36	0.9	1.13	3109	9567956	PHT56310.1	229	5.2e-16	hypothetical protein CQW23_04796 [Capsicum baccatum]	AM476799.1	AM476799	82	4.81544e-32	Vitis vinifera, whole genome shotgun sequence, contig VV78X059988.16, clone ENTAV 115	K19476	IST1	vacuolar protein sorting-associated protein IST1	http://www.genome.jp/dbget-bin/www_bget?ko:K19476	--	--	--	--	PF01504//PF01080	Phosphatidylinositol-4-phosphate 5-Kinase//Presenilin	GO:0046488	phosphatidylinositol metabolic process	GO:0016307//GO:0004190	phosphatidylinositol phosphate kinase activity//aspartic-type endopeptidase activity
Cluster-32079.24370	633.12	4303.94	532.99	392	357.05	345.45	316.95	394.98	584.06	503.74	1473.98	1689.88	32.51	238.19	35.97	24.08	29.08	26.85	25.24	26.51	41.77	32.29	99.96	118.71	982	11013195	PSS26458.1	767	6.7e-79	Zinc finger A20 and AN1 domain-containing stress-associated protein [Actinidia chinensis var. chinensis]	XM_008463052.2	XM_008463052	84	1.14753e-33	PREDICTED: Cucumis melo zinc finger A20 and AN1 domain-containing stress-associated protein 8-like (LOC103499910), mRNA	--	--	--	--	Q6H7P8	471	6.4e-46	Zinc finger A20 and AN1 domain-containing stress-associated protein 4 OS=Oryza sativa subsp. japonica GN=SAP4 PE=2 SV=1	PF01754//PF01428//PF06221	A20-like zinc finger//AN1-like Zinc finger//Putative zinc finger motif, C2HC5-type	GO:0006355	regulation of transcription, DNA-templated	GO:0008270//GO:0003677	zinc ion binding//DNA binding
Cluster-29851.0	26	14	40	10	1	0	0	0	0	0	0	0	0.96	0.55	1.93	0.44	0.06	0	0	0	0	0	0	0	1262	11010816	PSS21404.1	784	9.2e-81	Late embryogenesis abundant protein like [Actinidia chinensis var. chinensis]	--	--	--	--	--	--	--	--	--	P20075	244	1.7e-19	Embryonic protein DC-8 OS=Daucus carota PE=3 SV=1	PF04119//PF07962//PF01442	Heat shock protein 9/12//Replication Fork Protection Component Swi3//Apolipoprotein A1/A4/E domain	GO:0048478//GO:0006950//GO:0006974//GO:0042157//GO:0007049//GO:0006869	replication fork protection//response to stress//cellular response to DNA damage stimulus//lipoprotein metabolic process//cell cycle//lipid transport	GO:0008289	lipid binding
Cluster-32079.41560	0	29.01	10.11	14.95	12.08	6.29	17	33.15	23.01	23	108.36	77.01	0	2.43	1.03	1.37	1.5	0.75	2.06	3.37	2.51	2.24	11.2	8.25	743	--	--	--	--	--	--	--	--	--	--	--	--	--	--	--	--	--	--	--	--	--	--	--	--
Cluster-32079.41566	18.39	55.35	31	23.89	16.61	29.39	23.56	20.91	65.95	58.06	100	63.93	1.37	4.45	3.03	2.11	1.98	3.35	2.74	2.04	6.91	5.44	9.92	6.58	762	8912001	XP_021615055.1	292	6.3e-24	uncharacterized protein LOC110616860 [Manihot esculenta]	--	--	--	--	--	--	--	--	--	--	--	--	--	--	--	--	--	--	--
Cluster-32079.19908	111	75	184	49	26	37	42	35	33	22	29	19	4.87	3.54	10.6	2.57	1.8	2.45	2.85	2	2.01	1.2	1.67	1.14	1103	11005378	PSS11934.1	1104	6.3e-118	Dof zinc finger protein like [Actinidia chinensis var. chinensis]	XR_001995101.1	XR_001995101	163	1.57082e-77	PREDICTED: Juglans regia dof zinc finger protein DOF1.8-like (LOC108984938), transcript variant X2, misc_RNA	--	--	--	--	Q8LAP8	377	5.7e-35	Dof zinc finger protein DOF4.6 OS=Arabidopsis thaliana GN=DOF4.6 PE=2 SV=2	PF00628//PF02701//PF05434//PF12090//PF11593	PHD-finger//Dof domain, zinc finger//TMEM9//Spt20 family//Mediator complex subunit 3 fungal	GO:0006357//GO:0006355	regulation of transcription from RNA polymerase II promoter//regulation of transcription, DNA-templated	GO:0001104//GO:0003712//GO:0005515//GO:0003677	RNA polymerase II transcription cofactor activity//transcription cofactor activity//protein binding//DNA binding
Cluster-34374.0	84	65	74	24	28	10	4	5	23	10	18	0	4.82	4.03	5.59	1.65	2.56	0.87	0.36	0.38	1.85	0.72	1.37	0	907	10995193	PSR96011.1	788	2.3e-81	Zinc finger protein [Actinidia chinensis var. chinensis]	XM_011022333.1	XM_011022333	67	2.97973e-24	PREDICTED: Populus euphratica zinc finger protein 1 (LOC105122940), mRNA	--	--	--	--	Q42485	264	5.9e-22	Zinc finger protein 1 OS=Arabidopsis thaliana GN=ZFP1 PE=2 SV=1	PF13912//PF00096	C2H2-type zinc finger//Zinc finger, C2H2 type	--	--	GO:0046872	metal ion binding
Cluster-32079.54258	43	169	68	53	40	18	8	16	25	29	60	55	0.69	2.92	1.44	1.03	1	0.43	0.2	0.33	0.55	0.57	1.25	1.19	2531	11004068	PSS10029.1	268	1.3e-20	Nucleoredoxin [Actinidia chinensis var. chinensis]	--	--	--	--	--	--	--	--	--	--	--	--	--	PF03083	Sugar efflux transporter for intercellular exchange	--	--	--	--
Cluster-32079.54255	990	485	750	601	305	389	208	210	251	288	146	184	21.18	11.12	21.06	15.47	10.19	12.38	6.82	5.82	7.35	7.58	4.06	5.3	1974	10990657	PSR89267.1	2078	1.3e-230	Phosphomevalonate kinase, partial [Actinidia chinensis var. chinensis]	KJ804170.1	KJ804170	627	0	Panax notoginseng isolate CL29646_PMK phosphomevalonate kinase mRNA, complete cds	K00938	E2.7.4.2, mvaK2	phosphomevalonate kinase	http://www.genome.jp/dbget-bin/www_bget?ko:K00938	P24521	239	1e-18	Phosphomevalonate kinase OS=Saccharomyces cerevisiae (strain ATCC 204508 / S288c) GN=ERG8 PE=1 SV=2	PF00288	GHMP kinases N terminal domain	--	--	GO:0005524	ATP binding
Cluster-32079.54257	748	829	566	426	329	356	306	381	275	308	115	113	9.86	11.69	9.79	6.77	6.74	6.95	6.16	6.49	4.94	4.98	1.96	2	3034	11001860	PSS06202.1	2968	0	Tumor necrosis factor receptor superfamily member 21 like [Actinidia chinensis var. chinensis]	XM_018965660.1	XM_018965660	314	5.0561e-161	PREDICTED: Juglans regia uncharacterized LOC108991419 (LOC108991419), mRNA	--	--	--	--	--	--	--	--	PF03814//PF00975//PF01764	Potassium-transporting ATPase A subunit//Thioesterase domain//Lipase (class 3)	GO:0009058//GO:0006629//GO:0006813	biosynthetic process//lipid metabolic process//potassium ion transport	GO:0008556//GO:0016788	potassium-transporting ATPase activity//hydrolase activity, acting on ester bonds
Cluster-32079.35635	1365	519	1436	693	470	688	157	314	226	29	15	19	26.31	10.72	36.33	16.08	14.13	19.71	4.64	7.83	5.96	0.69	0.38	0.49	2161	10999927	PSS03095.1	1040	3.3e-110	GDSL esterase..lipase [Actinidia chinensis var. chinensis]	XM_015531109.1	XM_015531109	185	1.84098e-89	PREDICTED: Citrus sinensis GDSL esterase/lipase At1g09390-like (LOC102608434), transcript variant X2, mRNA	--	--	--	--	Q9FXB6	682	4.8e-70	GDSL esterase/lipase LIP-4 OS=Arabidopsis thaliana GN=LIP4 PE=2 SV=1	PF00657//PF10541	GDSL-like Lipase/Acylhydrolase//Nuclear envelope localisation domain	--	--	GO:0016788	hydrolase activity, acting on ester bonds
Cluster-32079.37674	1556	1234	1239	5043.97	3550	3926	3951.01	4567.9	5129.99	4178.19	1362	1450.01	18.29	15.52	19.11	71.5	64.86	68.31	70.95	69.35	82.16	60.2	20.71	22.82	3368	11000944	PSS04836.1	1950	1.5e-215	U-box domain-containing protein [Actinidia chinensis var. chinensis]	XM_017385689.1	XM_017385689	137	1.39138e-62	PREDICTED: Daucus carota subsp. sativus U-box domain-containing protein 7-like (LOC108213902), mRNA	--	--	--	--	Q9FJ45	571	5.5e-57	GDSL esterase/lipase At5g45910 OS=Arabidopsis thaliana GN=At5g45910 PE=2 SV=1	PF00514//PF00657//PF02985	Armadillo/beta-catenin-like repeat//GDSL-like Lipase/Acylhydrolase//HEAT repeat	--	--	GO:0005515//GO:0016788	protein binding//hydrolase activity, acting on ester bonds
Cluster-32079.37677	98	83	53	148	75	60	97	103	71	209	146	174	2.03	1.84	1.44	3.69	2.42	1.85	3.08	2.76	2.01	5.32	3.93	4.84	2032	2365346	EPS68331.1	328	1.1e-27	hypothetical protein M569_06438, partial [Genlisea aurea]	XM_018958942.1	XM_018958942	150	4.94986e-70	PREDICTED: Juglans regia actin-97 (LOC108986355), transcript variant X2, mRNA	K10355	ACTF	actin, other eukaryote	http://www.genome.jp/dbget-bin/www_bget?ko:K10355	P0C539	322	2.5e-28	Actin-2 OS=Oryza sativa subsp. indica GN=ACT2 PE=3 SV=1	--	--	--	--	--	--
Cluster-32079.37670	253.78	197.97	195.67	82.92	86.92	119.34	72.46	107.08	92	68.44	78.04	48.96	15.34	12.92	15.55	5.98	8.37	10.97	6.82	8.48	7.78	5.19	6.26	4.07	875	10989256	PSR86756.1	996	1.7e-105	Stomatal closure-related actin-binding protein [Actinidia chinensis var. chinensis]	XM_014649849.1	XM_014649849	317	3.05039e-163	PREDICTED: Vigna radiata var. radiata stomatal closure-related actin-binding protein 1 (LOC106765280), transcript variant X2, mRNA	--	--	--	--	O48791	825	5.1e-87	Stomatal closure-related actin-binding protein 1 OS=Arabidopsis thaliana GN=SCAB1 PE=1 SV=1	PF16711	Actin-binding domain of plant-specific actin-binding protein	--	--	GO:0003779	actin binding
Cluster-32079.37672	10345	22825.8	9636	6373.99	5548	5583	3362	4392	4127	4105	4529.06	4232.19	94.5	223.06	115.51	70.26	78.68	75.4	46.87	51.78	51.3	45.91	53.46	51.69	4255	10992967	PSR92731.1	1360	5e-147	FRIGIDA-like protein [Actinidia chinensis var. chinensis]	XM_010092617.1	XM_010092617	362	0	Morus notabilis hypothetical protein partial mRNA	--	--	--	--	Q9LUV4	956	1.6e-101	FRIGIDA-like protein 4a OS=Arabidopsis thaliana GN=FRL4A PE=2 SV=1	PF02184	HAT (Half-A-TPR) repeat	GO:0006396	RNA processing	--	--
Cluster-32079.37673	520	1468	344	165	183	149	34	67	81	19	6	16	14.12	42.78	12.27	5.39	7.79	6.04	1.42	2.36	3.02	0.64	0.21	0.59	1613	11010364	PSS20952.1	1400	4.4e-152	Protein POLAR LOCALIZATION DURING ASYMMETRIC DIVISION AND REDISTRIBUTION like [Actinidia chinensis var. chinensis]	--	--	--	--	--	--	--	--	--	Q6NQ99	186	1.2e-12	Protein POLAR LOCALIZATION DURING ASYMMETRIC DIVISION AND REDISTRIBUTION OS=Arabidopsis thaliana GN=POLAR PE=2 SV=1	PF01914	MarC family integral membrane protein	--	--	--	--
Cluster-32079.40218	555	492	326	395.99	339.91	388	223	242	189	109	115	59	6.06	5.75	4.67	5.21	5.77	6.27	3.72	3.41	2.81	1.46	1.62	0.86	3605	11015399	PSS30486.1	2316	6e-258	Cyclin-T like [Actinidia chinensis var. chinensis]	XM_010662815.2	XM_010662815	197	6.59891e-96	PREDICTED: Vitis vinifera muscle M-line assembly protein unc-89 (LOC104881704), transcript variant X6, mRNA	--	--	--	--	--	--	--	--	PF07839	Plant calmodulin-binding domain	--	--	GO:0005516	calmodulin binding
Cluster-32079.40219	2829	973.65	1923	1636	883	896	286	441.09	419	173	61	77	30.88	11.37	27.54	21.54	14.97	14.47	4.77	6.22	6.23	2.31	0.86	1.12	3606	10987567	PSR84606.1	1384	7e-150	E3 ubiquitin-protein like [Actinidia chinensis var. chinensis]	XM_019222580.1	XM_019222580	331	2.13503e-170	PREDICTED: Vitis vinifera E3 ubiquitin-protein ligase ORTHRUS 2 (LOC100267660), transcript variant X2, mRNA	K10638	UHRF1, NP95	E3 ubiquitin-protein ligase UHRF1	http://www.genome.jp/dbget-bin/www_bget?ko:K10638	Q8VYZ0	1179	1.9e-127	E3 ubiquitin-protein ligase ORTHRUS 2 OS=Arabidopsis thaliana GN=ORTH2 PE=1 SV=1	PF13639//PF14634//PF16685//PF00628//PF00097//PF02182//PF12678	Ring finger domain//zinc-RING finger domain//zinc RING finger of MSL2//PHD-finger//Zinc finger, C3HC4 type (RING finger)//SAD/SRA domain//RING-H2 zinc finger	--	--	GO:0008270//GO:0042393//GO:0061630//GO:0005515//GO:0046872	zinc ion binding//histone binding//ubiquitin protein ligase activity//protein binding//metal ion binding
Cluster-33816.0	332	51	166	332	168	117	85	157	96	75	89	97	10.34	1.71	6.79	12.42	8.22	5.46	4.08	6.35	4.12	2.89	3.62	4.09	1441	11005241	PSS11797.1	1029	4.1e-109	Cell cycle checkpoint protein [Actinidia chinensis var. chinensis]	XM_002277266.2	XM_002277266	302	1.11139e-154	PREDICTED: Vitis vinifera uncharacterized LOC100255740 (LOC100255740), transcript variant X1, mRNA	K02830	HRAD1, RAD17	cell cycle checkpoint protein	http://www.genome.jp/dbget-bin/www_bget?ko:K02830	Q9QWZ1	172	4.4e-11	Cell cycle checkpoint protein RAD1 OS=Mus musculus GN=Rad1 PE=1 SV=1	PF02144	Repair protein Rad1/Rec1/Rad17	GO:0006281	DNA repair	--	--
Cluster-11207.0	0	1	0	0	0	0	8	4	6	21	17	14	0	0.07	0	0	0	0	0.79	0.33	0.54	1.68	1.44	1.23	845	--	--	--	--	--	--	--	--	--	--	--	--	--	--	--	--	--	--	--	--	--	--	--	--
Cluster-32079.45325	137	60	92	114	75	91	59	52	42	39	35	25	8.54	4.04	7.54	8.48	7.45	8.63	5.72	4.25	3.67	3.05	2.9	2.14	857	11000455	PSS04347.1	768	4.5e-79	Eukaryotic translation initiation factor 3 subunit C like [Actinidia chinensis var. chinensis]	--	--	--	--	--	--	--	--	--	--	--	--	--	--	--	--	--	--	--
Cluster-32079.56092	11	46	15	17	43	25	22	43	90	23	53	238	0.44	1.99	0.79	0.82	2.73	1.51	1.37	2.26	5.02	1.15	2.8	13.03	1177	--	--	--	--	--	XM_016047263.1	XM_016047263	52	8.50709e-16	PREDICTED: Ziziphus jujuba ubiquitin carboxyl-terminal hydrolase 3-like (LOC107435640), mRNA	--	--	--	--	--	--	--	--	--	--	--	--	--	--
Cluster-17114.0	302	11	203	80	26	22	34	49	18	8	4	11	6.84	0.27	6.03	2.18	0.92	0.74	1.18	1.44	0.56	0.22	0.12	0.34	1880	11007675	PSS16102.1	2327	1.6e-259	Vinorine synthase [Actinidia chinensis var. chinensis]	--	--	--	--	--	--	--	--	--	Q70PR7	574	1.4e-57	Vinorine synthase OS=Rauvolfia serpentina GN=ACT PE=1 SV=2	PF02458	Transferase family	--	--	GO:0016747	transferase activity, transferring acyl groups other than amino-acyl groups
Cluster-22132.0	28	34	6	1	0	1	0	8	11	23	2	14	1.48	1.93	0.42	0.06	0	0.08	0	0.55	0.81	1.52	0.14	1.01	963	--	--	--	--	--	XM_016047222.1	XM_016047222	58	3.1936e-19	PREDICTED: Ziziphus jujuba phytosulfokines (LOC107435589), mRNA	--	--	--	--	--	--	--	--	--	--	--	--	--	--
Cluster-32079.37091	11063	2383	8299	6753	4099	3885	2879	2920	2805	2648	1574	1554.68	1032.7	241.46	1019.68	747.81	619.58	561.29	422.96	360.4	372.79	314.11	197.95	202.72	661	10521670	PON52476.1	492	3.5e-47	Ubiquitin, partial [Parasponia andersonii]	XM_002270134.3	XM_002270134	257	5.13622e-130	PREDICTED: Vitis vinifera ubiquitin-40S ribosomal protein S27a (LOC100247863), mRNA	K02977	RP-S27Ae, RPS27A	small subunit ribosomal protein S27Ae	http://www.genome.jp/dbget-bin/www_bget?ko:K02977	P42739	193	7.3e-14	Polyubiquitin (Fragment) OS=Acetabularia peniculus PE=3 SV=2	PF00240//PF01599	Ubiquitin family//Ribosomal protein S27a	GO:0006412//GO:0042254	translation//ribosome biogenesis	GO:0005515//GO:0003735	protein binding//structural constituent of ribosome
Cluster-32079.37093	6675.38	1337.14	4805.09	4692.57	2110.38	2068.73	1573.22	1641.82	1551.67	1484.49	854.27	814.49	91.81	19.69	86.74	77.8	45.17	42.17	33.08	29.18	29.11	25.05	15.22	15.02	2918	10941543	XP_024188664.1	479	5e-45	ubiquitin-60S ribosomal protein L40-like [Rosa chinensis]	HM003234.1	HM003234	240	6.65352e-120	Camellia sinensis clone U10BCDNA 3066 ubiquitin fusion protein mRNA, complete cds	K02927	RP-L40e, RPL40	large subunit ribosomal protein L40e	http://www.genome.jp/dbget-bin/www_bget?ko:K02927	P0CH27	445	2e-42	Ubiquitin-60S ribosomal protein L40 OS=Trypanosoma cruzi PE=2 SV=1	PF00240//PF00806//PF01020//PF14560	Ubiquitin family//Pumilio-family RNA binding repeat//Ribosomal L40e family//Ubiquitin-like domain	GO:0006412//GO:0042254	translation//ribosome biogenesis	GO:0003735//GO:0005515//GO:0003723	structural constituent of ribosome//protein binding//RNA binding
Cluster-28846.0	40	96	37	26	16	12	24	34	19	56	85	49	0.37	0.96	0.45	0.29	0.23	0.17	0.34	0.41	0.24	0.64	1.03	0.61	4169	10993472	PSR93236.1	1900	1.2e-209	Cation..H..+.. antiporter like [Actinidia chinensis var. chinensis]	--	--	--	--	--	--	--	--	--	Q9SIT5	694	3.7e-71	Cation/H(+) antiporter 15 OS=Arabidopsis thaliana GN=CHX15 PE=2 SV=1	PF00999	Sodium/hydrogen exchanger family	GO:0006885//GO:0055085//GO:0006812	regulation of pH//transmembrane transport//cation transport	GO:0015299	solute:proton antiporter activity
Cluster-32986.0	23	12	8	0	6	0	0	0	0	0	1	0	1.49	0.84	0.68	0	0.62	0	0	0	0	0	0.09	0	833	--	--	--	--	--	--	--	--	--	--	--	--	--	--	--	--	--	--	--	--	--	--	--	--
Cluster-32079.42216	37	156.06	19	27.87	23.59	17	12.12	47.38	22	52.04	153.66	73.24	1	4.53	0.68	0.91	1	0.69	0.5	1.66	0.82	1.74	5.43	2.68	1617	10993232	PSR92996.1	957	1e-100	hypothetical protein CEY00_Acc27605 [Actinidia chinensis var. chinensis]	--	--	--	--	--	--	--	--	--	--	--	--	--	--	--	--	--	--	--
Cluster-32079.58692	0	0	0	4	2	9	1	4	2	13	12	6	0	0	0	0.41	0.28	1.19	0.13	0.45	0.24	1.41	1.38	0.72	696	--	--	--	--	--	--	--	--	--	--	--	--	--	--	--	--	--	--	--	--	--	--	--	--
Cluster-32079.58699	243	228	124	559	298	339.56	361	466	349.97	409	454	306	3.54	3.55	2.37	9.8	6.75	7.33	8.03	8.77	6.95	7.31	8.56	5.97	2773	10996076	PSR96894.1	1674	1.3e-183	Protein EARLY FLOWERING like [Actinidia chinensis var. chinensis]	AM438956.1	AM438956	73	4.31937e-27	Vitis vinifera contig VV78X125026.19, whole genome shotgun sequence	K12125	ELF3	protein EARLY FLOWERING 3	http://www.genome.jp/dbget-bin/www_bget?ko:K12125	O82804	288	3e-24	Protein EARLY FLOWERING 3 OS=Arabidopsis thaliana GN=ELF3 PE=1 SV=1	--	--	--	--	--	--
Cluster-32079.16841	51	174	22	2	29	19	7	11	17	0	2	2	1.82	6.68	1.03	0.09	1.63	1.02	0.39	0.51	0.84	0	0.09	0.1	1292	11004983	PSS11539.1	1783	1.4e-196	Metalloendoproteinase [Actinidia chinensis var. chinensis]	--	--	--	--	--	--	--	--	--	O23507	907	2.3e-96	Metalloendoproteinase 1-MMP OS=Arabidopsis thaliana GN=1MMP PE=1 SV=1	PF07998//PF00413//PF01400	Peptidase family M54//Matrixin//Astacin (Peptidase family M12A)	GO:0006508	proteolysis	GO:0004222//GO:0008270	metalloendopeptidase activity//zinc ion binding
Cluster-32079.16848	44	5	18	42	26	30	21	24.05	15	8	2	2	1.41	0.17	0.76	1.61	1.31	1.44	1.03	1	0.66	0.32	0.08	0.09	1411	--	--	--	--	--	--	--	--	--	--	--	--	--	--	--	--	--	--	--	--	--	--	--	--
Cluster-32079.17714	0	4	7	14	21	10	2	6	7	0	0	0	0	0.59	1.24	2.22	4.68	2.13	0.43	1.08	1.37	0	0	0	539	--	--	--	--	--	--	--	--	--	--	--	--	--	--	--	--	--	--	--	--	--	--	--	--
Cluster-32079.17716	172.09	85	268	536	738	697.01	290	432	457	69	16	14	6.64	3.52	13.58	24.78	44.84	40.38	17.26	21.69	24.37	3.3	0.81	0.73	1217	10996750	PSR98398.1	1208	6.1e-130	Rho GDP-dissociation inhibitor like [Actinidia chinensis var. chinensis]	XM_002278152.4	XM_002278152	273	1.23455e-138	PREDICTED: Vitis vinifera rho GDP-dissociation inhibitor 1 (LOC100262024), mRNA	K12462	ARHGDI, RHOGDI	Rho GDP-dissociation inhibitor	http://www.genome.jp/dbget-bin/www_bget?ko:K12462	Q9SFC6	864	2.1e-91	Rho GDP-dissociation inhibitor 1 OS=Arabidopsis thaliana GN=GDI1 PE=1 SV=1	PF00451//PF02115	Scorpion short toxin, BmKK2//RHO protein GDP dissociation inhibitor	GO:0009405//GO:0006810	pathogenesis//transport	GO:0008200//GO:0005094	ion channel inhibitor activity//Rho GDP-dissociation inhibitor activity
Cluster-32079.41973	155	961.87	112.97	83.21	71	70.68	124.02	89.42	156.19	642.65	935.92	911.62	4.67	31.14	4.47	3.01	3.36	3.19	5.75	3.5	6.48	23.95	36.86	37.17	1480	10991515	PSR90125.1	643	2.4e-64	Dihydropyrimidinase [Actinidia chinensis var. chinensis]	KF750633.1	KF750633	294	3.19834e-150	Camellia sinensis dihydropyrimidinase-like protein (DPYS) mRNA, complete cds	K01464	DPYS, dht, hydA	dihydropyrimidinase	http://www.genome.jp/dbget-bin/www_bget?ko:K01464	Q9FMP3	555	1.7e-55	Dihydropyrimidinase OS=Arabidopsis thaliana GN=PYD2 PE=1 SV=1	PF01979//PF01909//PF02166	Amidohydrolase family//Nucleotidyltransferase domain//Androgen receptor	GO:0007165//GO:0030521//GO:0006355	signal transduction//androgen receptor signaling pathway//regulation of transcription, DNA-templated	GO:0004882//GO:0005496//GO:0016787//GO:0016779//GO:0003677	androgen receptor activity//steroid binding//hydrolase activity//nucleotidyltransferase activity//DNA binding
Cluster-32079.41971	4608	7820.13	3430.03	2797.79	2206	2223.32	2590.98	2306.58	2737.81	4971.35	6515.2	6205.38	29.38	53.3	28.69	21.53	21.8	20.92	25.18	18.96	23.71	38.75	53.59	52.81	5979	10989262	PSR86762.1	2130	3.7e-236	Dihydropyrimidinase [Actinidia chinensis var. chinensis]	KF750633.1	KF750633	878	0	Camellia sinensis dihydropyrimidinase-like protein (DPYS) mRNA, complete cds	K01464	DPYS, dht, hydA	dihydropyrimidinase	http://www.genome.jp/dbget-bin/www_bget?ko:K01464	Q9FMP3	1711	6.3e-189	Dihydropyrimidinase OS=Arabidopsis thaliana GN=PYD2 PE=1 SV=1	PF01979//PF00076//PF04909//PF01909	Amidohydrolase family//RNA recognition motif. (a.k.a. RRM, RBD, or RNP domain)//Amidohydrolase//Nucleotidyltransferase domain	--	--	GO:0016779//GO:0016787//GO:0003676	nucleotidyltransferase activity//hydrolase activity//nucleic acid binding
Cluster-32079.66304	85	18	68	29	38	43	9	9	13	2	2	1	6.8	1.56	7.15	2.76	4.89	5.29	1.13	0.95	1.47	0.2	0.21	0.11	727	11015506	PSS30593.1	382	2.2e-34	Delta..7..-sterol-C5..6..-desaturase [Actinidia chinensis var. chinensis]	XM_011101240.1	XM_011101240	98	1.38587e-41	PREDICTED: Sesamum indicum delta(7)-sterol-C5(6)-desaturase (LOC105177929), mRNA	K00227	SC5DL, ERG3	Delta7-sterol 5-desaturase	http://www.genome.jp/dbget-bin/www_bget?ko:K00227	Q9ZT29	297	7.1e-26	Delta(7)-sterol-C5(6)-desaturase OS=Nicotiana tabacum PE=2 SV=1	PF04116	Fatty acid hydroxylase superfamily	GO:0055114//GO:0006633	oxidation-reduction process//fatty acid biosynthetic process	GO:0005506//GO:0016491	iron ion binding//oxidoreductase activity
Cluster-32079.66305	46	13	47	9	22	20	8	15	6	6	0	0	6.66	2.06	8.98	1.53	5.29	4.6	1.85	2.91	1.27	1.13	0	0	520	10989821	PSR87830.1	955	5.6e-101	Delta..7..-sterol-C5..6..-desaturase [Actinidia chinensis var. chinensis]	XM_011101240.1	XM_011101240	202	1.49398e-99	PREDICTED: Sesamum indicum delta(7)-sterol-C5(6)-desaturase (LOC105177929), mRNA	K00227	SC5DL, ERG3	Delta7-sterol 5-desaturase	http://www.genome.jp/dbget-bin/www_bget?ko:K00227	Q9ZT29	801	1.8e-84	Delta(7)-sterol-C5(6)-desaturase OS=Nicotiana tabacum PE=2 SV=1	PF04116	Fatty acid hydroxylase superfamily	GO:0055114//GO:0006633	oxidation-reduction process//fatty acid biosynthetic process	GO:0005506//GO:0016491	iron ion binding//oxidoreductase activity
Cluster-32079.60938	224	498	146	233	130	75	21	65	51	18	15	24	1.8	4.28	1.54	2.26	1.62	0.89	0.26	0.67	0.56	0.18	0.16	0.26	4796	10990515	PSR89125.1	587	2.4e-57	Transcription factor bye1 like, partial [Actinidia chinensis var. chinensis]	--	--	--	--	--	--	--	--	--	--	--	--	--	PF04384	Iron-sulphur cluster assembly	GO:0016226	iron-sulfur cluster assembly	--	--
Cluster-32079.60937	1530.23	2023	1120.03	2860.34	1365	1149	3905	2941	2013	6966.03	3683.01	2290	32.41	45.93	31.14	72.91	45.15	36.21	126.79	80.67	58.39	181.63	101.41	65.27	1991	10990165	PSR88174.1	1147	1.2e-122	Transcription repressor like [Actinidia chinensis var. chinensis]	HQ660374.1	HQ660374	246	2.08679e-123	Camellia sinensis transcription factor R2R3-MYB2 mRNA, complete cds	K09422	MYBP	transcription factor MYB, plant	http://www.genome.jp/dbget-bin/www_bget?ko:K09422	P81393	584	1e-58	Myb-related protein 308 OS=Antirrhinum majus GN=MYB308 PE=2 SV=1	--	--	--	--	--	--
Cluster-32079.21106	143	142	85	226	183	234	191	254	267	188.99	228	176	6.77	7.24	5.29	12.81	13.71	16.73	14	15.7	17.56	11.15	14.22	11.37	1042	11010729	PSS21317.1	938	1.1e-98	Alternative NAD..P..H-ubiquinone oxidoreductase [Actinidia chinensis var. chinensis]	--	--	--	--	--	K17872	ndh2	NADH:ubiquinone reductase (non-electrogenic)	http://www.genome.jp/dbget-bin/www_bget?ko:K17872	Q8GXR9	485	1.6e-47	Alternative NAD(P)H-ubiquinone oxidoreductase C1, chloroplastic/mitochondrial OS=Arabidopsis thaliana GN=NDC1 PE=1 SV=2	PF07992//PF01266	Pyridine nucleotide-disulphide oxidoreductase//FAD dependent oxidoreductase	GO:0055114	oxidation-reduction process	GO:0016491	oxidoreductase activity
Cluster-32079.50232	395	120	240	309	129	96	70	137	82	38	4	3	76.17	25.51	61.08	69.37	42.21	30.13	21.93	35.81	23.63	9.66	1.08	0.84	456	--	--	--	--	--	--	--	--	--	--	--	--	--	--	--	--	--	--	--	--	--	--	--	--
Cluster-32079.61084	0	0	0	0	0	0	7	4	0	7	12	15.99	0	0	0	0	0	0	0.65	0.31	0	0.52	0.94	1.3	886	10991972	PSR91200.1	182	4.1e-11	Serine..threonine-protein kinase [Actinidia chinensis var. chinensis]	XM_004297094.2	XM_004297094	67	2.91228e-24	PREDICTED: Fragaria vesca subsp. vesca serine/threonine-protein kinase STN7, chloroplastic (LOC101306225), mRNA	--	--	--	--	Q9S713	142	8.1e-08	Serine/threonine-protein kinase STN7, chloroplastic OS=Arabidopsis thaliana GN=STN7 PE=1 SV=1	PF06743	FAST kinase-like protein, subdomain 1	--	--	GO:0004672	protein kinase activity
Cluster-6076.0	0	0	0	17	2	1	0	7	15	18	12	1	0	0	0	0.94	0.15	0.07	0	0.42	0.96	1.04	0.73	0.06	1060	--	--	--	--	--	--	--	--	--	--	--	--	--	--	--	--	--	--	--	--	--	--	--	--
Cluster-32079.7045	41	48	25	15	10	12	11	12	7	79	81	52	2.45	3.1	1.96	1.07	0.95	1.09	1.02	0.94	0.59	5.92	6.42	4.27	882	11005340	PSS11896.1	553	3.9e-54	Auxin-responsive protein [Actinidia chinensis var. chinensis]	XM_016721647.1	XM_016721647	66	1.04253e-23	PREDICTED: Capsicum annuum auxin-responsive protein SAUR32-like (LOC107874961), mRNA	K14488	SAUR	SAUR family protein	http://www.genome.jp/dbget-bin/www_bget?ko:K14488	Q9ZUZ3	299	5e-26	Auxin-responsive protein SAUR32 OS=Arabidopsis thaliana GN=SAUR32 PE=2 SV=1	PF02519	Auxin responsive protein	GO:0009733	response to auxin	--	--
Cluster-32079.64304	121	180	67	261.99	198	199.59	228	313.04	271.9	251.98	224.41	225	2.87	4.59	2.09	7.49	7.35	7.06	8.31	9.64	8.86	7.38	6.94	7.2	1805	11015368	PSS30455.1	549	2.3e-53	Protease Do-like [Actinidia chinensis var. chinensis]	XM_016023928.1	XM_016023928	95	1.64634e-39	PREDICTED: Ziziphus jujuba protease Do-like 8, chloroplastic (LOC107415577), mRNA	--	--	--	--	Q9LU10	223	6.7e-17	Protease Do-like 8, chloroplastic OS=Arabidopsis thaliana GN=DEGP8 PE=1 SV=1	--	--	--	--	--	--
Cluster-32079.63658	72	0	2	68	111	84	102	1	38	26	3	2	3.02	0	0.11	3.42	7.36	5.31	6.62	0.05	2.21	1.36	0.17	0.11	1140	11007635	PSS16062.1	375	2.2e-33	Actinidain like [Actinidia chinensis var. chinensis]	--	--	--	--	--	--	--	--	--	A5HII1	301	3.8e-26	Actinidain OS=Actinidia deliciosa PE=1 SV=1	--	--	--	--	--	--
Cluster-32079.16438	0	4	0	10	1	4	18	37	36	36	46	38	0	0.09	0	0.25	0.03	0.12	0.57	0.99	1.02	0.91	1.23	1.05	2038	11007303	PSS15730.1	255	3.3e-19	Vacuolar amino acid transporter like [Actinidia chinensis var. chinensis]	--	--	--	--	--	K15015	SLC32A, VGAT	solute carrier family 32 (vesicular inhibitory amino acid transporter)	http://www.genome.jp/dbget-bin/www_bget?ko:K15015	--	--	--	--	PF01667	Ribosomal protein S27	GO:0042254//GO:0006412	ribosome biogenesis//translation	GO:0003735	structural constituent of ribosome
Cluster-32079.16431	382	135	295	396	277	308	803	647	553	832	229	43	11.57	4.39	11.73	14.4	13.16	13.95	37.4	25.44	23.05	31.14	9.06	1.76	1475	10991826	PSR91054.1	895	1.4e-93	Pectinesterase inhibitor domain protein [Actinidia chinensis var. chinensis]	XM_014651567.1	XM_014651567	77	1.35848e-29	PREDICTED: Vigna radiata var. radiata 21 kDa protein-like (LOC106766805), mRNA	--	--	--	--	P17407	292	5.4e-25	21 kDa protein OS=Daucus carota PE=2 SV=1	PF04043	Plant invertase/pectin methylesterase inhibitor	--	--	GO:0004857	enzyme inhibitor activity
Cluster-32079.6316	10	93	3	6	18	4	1	5	22	0	0	0	1.16	11.7	0.46	0.82	3.4	0.72	0.18	0.77	3.66	0	0	0	585	11009151	PSS18260.1	695	8.9e-71	Lipid transfer-like protein [Actinidia chinensis var. chinensis]	--	--	--	--	--	--	--	--	--	Q9FFY3	329	1.1e-29	Lipid transfer-like protein VAS OS=Arabidopsis thaliana GN=VAS PE=2 SV=1	--	--	--	--	--	--
Cluster-32079.67824	224	109	218	58	93	56	7	3	43	12	32	32	7.93	4.15	10.14	2.46	5.18	2.97	0.38	0.14	2.1	0.53	1.48	1.54	1301	11004818	PSS11374.1	1709	5.2e-188	Transcription factor like [Actinidia chinensis var. chinensis]	XM_017379044.1	XM_017379044	219	1.37962e-108	PREDICTED: Daucus carota subsp. sativus transcription factor MYB86 (LOC108208510), mRNA	K09422	MYBP	transcription factor MYB, plant	http://www.genome.jp/dbget-bin/www_bget?ko:K09422	Q8LPH6	537	1.9e-53	Transcription factor MYB86 OS=Arabidopsis thaliana GN=MYB86 PE=2 SV=1	PF09111	SLIDE	GO:0006338	chromatin remodeling	GO:0003676//GO:0016818//GO:0005524	nucleic acid binding//hydrolase activity, acting on acid anhydrides, in phosphorus-containing anhydrides//ATP binding
Cluster-32079.58867	448	359.82	327.18	535	259	292.96	522	412.68	357	878	778.59	633.86	5.66	4.86	5.42	8.15	5.09	5.48	10.07	6.73	6.15	13.6	12.73	10.72	3154	10991615	PSR90225.1	526	1.9e-50	AP-3 complex subunit beta-1 like [Actinidia chinensis var. chinensis]	XM_002285564.3	XM_002285564	183	3.49429e-88	PREDICTED: Vitis vinifera uncharacterized LOC100262168 (LOC100262168), mRNA	--	--	--	--	--	--	--	--	PF05887	Procyclic acidic repetitive protein (PARP)	--	--	--	--
Cluster-32079.58860	9	21	12	13	7	13	16	43	51	60	105	102	0.11	0.27	0.19	0.19	0.13	0.23	0.29	0.66	0.82	0.87	1.61	1.62	3345	9763366	XP_022857391.1	369	3.2e-32	uncharacterized protein LOC111378428 [Olea europaea var. sylvestris]	--	--	--	--	--	--	--	--	--	--	--	--	--	--	--	--	--	--	--
Cluster-13967.0	0	1	5	0	0	0	22	9	1	14	6	16	0	0.15	0.92	0	0	0	4.92	1.69	0.2	2.53	1.15	3.19	529	--	--	--	--	--	--	--	--	--	--	--	--	--	--	--	--	--	--	--	--	--	--	--	--
Cluster-32079.32189	6157.38	4327.41	3889.82	816	1297.24	1157	294.04	713	819	432	476.03	418	70.09	52.71	58.1	11.2	22.95	19.49	5.11	10.48	12.7	6.03	7.01	6.37	3469	10993468	PSR93232.1	1606	1.2e-175	Laccase-12 like [Actinidia chinensis var. chinensis]	AM482763.2	AM482763	479	0	Vitis vinifera contig VV78X093132.14, whole genome shotgun sequence	K05909	E1.10.3.2	laccase	http://www.genome.jp/dbget-bin/www_bget?ko:K05909	Q9SIY8	1207	1e-130	Laccase-5 OS=Arabidopsis thaliana GN=LAC5 PE=2 SV=1	PF07732//PF07731//PF00394	Multicopper oxidase//Multicopper oxidase//Multicopper oxidase	GO:0055114	oxidation-reduction process	GO:0005507//GO:0016491	copper ion binding//oxidoreductase activity
Cluster-32079.7865	0	2	0	4	3	8	6	19	15	7	34	21	0	0.18	0	0.39	0.4	1.02	0.78	2.08	1.76	0.74	3.79	2.42	710	--	--	--	--	--	--	--	--	--	--	--	--	--	--	--	--	--	--	--	--	--	--	--	--
Cluster-32079.7863	66.52	151.86	51.1	333.46	156.3	137.55	849.62	702.62	663.68	2266.36	473.47	164.67	1.53	3.76	1.55	9.25	5.63	4.73	30.06	21	20.98	64.39	14.21	5.12	1851	--	--	--	--	--	--	--	--	--	--	--	--	--	--	--	--	--	--	PF00951	Arterivirus GL envelope glycoprotein	--	--	--	--
Cluster-32079.3375	4	3	0	31	0	1	58	23	8	132	43	18	0.28	0.23	0	2.58	0	0.11	6.32	2.11	0.79	11.59	4	1.74	794	--	--	--	--	--	--	--	--	--	--	--	--	--	--	--	--	--	--	PF04625	DEC-1 protein, N-terminal region	GO:0007304	chorion-containing eggshell formation	GO:0005213	structural constituent of chorion
Cluster-32079.7861	26	102	21	143	171	122	648	520	582	1504	220	185	1.86	7.88	1.97	12.17	19.57	13.33	72.3	48.82	58.52	135.28	20.96	18.26	782	--	--	--	--	--	XR_001928568.1	XR_001928568	38	3.37837e-08	PREDICTED: Theobroma cacao uncharacterized LOC18596421 (LOC18596421), transcript variant X2, ncRNA	--	--	--	--	--	--	--	--	PF08039	Mitochondrial proteolipid	--	--	--	--
Cluster-32079.30842	537.6	370	249	855.18	791	761	1304.02	1474.2	1199.16	1613.47	1966.75	1508.61	11.41	8.42	6.94	21.84	26.21	24.03	42.42	40.51	34.85	42.14	54.25	43.07	1988	11009166	PSS18958.1	451	6e-42	Arginine--tRNA ligase [Actinidia chinensis var. chinensis]	BT144376.1	BT144376	88	1.41425e-35	Lotus japonicus clone JCVI-FLLj-1P11 unknown mRNA	--	--	--	--	--	--	--	--	--	--	--	--	--	--
Cluster-32079.30846	879	2243	533	716	369	389	478	551	463	1193	1033	868	6.1	16.64	4.85	6	3.97	3.98	5.06	4.93	4.37	10.12	9.25	8.04	5516	11003847	PSS09808.1	445	8.2e-41	RNA polymerase II C-terminal domain phosphatase-like [Actinidia chinensis var. chinensis]	XR_906708.1	XR_906708	96	1.41607e-39	PREDICTED: Fragaria vesca subsp. vesca RNA polymerase II C-terminal domain phosphatase-like 2 (LOC101310716), transcript variant X2, misc_RNA	K18998	CPL1_2	RNA polymerase II C-terminal domain phosphatase-like 1/2	http://www.genome.jp/dbget-bin/www_bget?ko:K18998	Q5YDB5	200	9.5e-14	RNA polymerase II C-terminal domain phosphatase-like 2 OS=Arabidopsis thaliana GN=CPL2 PE=1 SV=3	--	--	--	--	--	--
Cluster-32079.30847	1575	5955	916	1206	1095	1342	1163	1495	1410	2707	2805	2522	8.95	36.17	6.83	8.27	9.64	11.25	10.07	10.95	10.88	18.8	20.55	19.12	6675	11003847	PSS09808.1	3204	0	RNA polymerase II C-terminal domain phosphatase-like [Actinidia chinensis var. chinensis]	XR_786509.1	XR_786509	633	0	PREDICTED: Vitis vinifera RNA polymerase II C-terminal domain phosphatase-like 2 (LOC100249491), transcript variant X3, misc_RNA	K18998	CPL1_2	RNA polymerase II C-terminal domain phosphatase-like 1/2	http://www.genome.jp/dbget-bin/www_bget?ko:K18998	Q5YDB5	1856	1.1e-205	RNA polymerase II C-terminal domain phosphatase-like 2 OS=Arabidopsis thaliana GN=CPL2 PE=1 SV=3	--	--	--	--	--	--
Cluster-32079.24820	628	236	522	440	309	386	160	249	275	159	95	106	13.28	5.35	14.5	11.2	10.21	12.15	5.19	6.82	7.97	4.14	2.61	3.02	1993	11016320	PSS31685.1	801	1.6e-82	Ras-related protein like [Actinidia chinensis var. chinensis]	XM_004496353.2	XM_004496353	270	9.5147e-137	PREDICTED: Cicer arietinum ras-related protein Rab7-like (LOC101504052), mRNA	K07897	RAB7A	Ras-related protein Rab-7A	http://www.genome.jp/dbget-bin/www_bget?ko:K07897	Q41640	776	5.5e-81	Ras-related protein Rab7 OS=Vigna aconitifolia PE=2 SV=1	PF00071	Ras family	GO:0007264	small GTPase mediated signal transduction	GO:0005525	GTP binding
Cluster-32079.46378	325	138	194	336	235	244	213	226	194	196	76	83.98	3.69	1.68	2.89	4.61	4.15	4.1	3.7	3.32	3	2.73	1.12	1.28	3474	11011672	PSS23917.1	1087	1.9e-115	Oxidation resistance protein [Actinidia chinensis var. chinensis]	XM_008247045.1	XM_008247045	178	2.31885e-85	PREDICTED: Prunus mume TLD domain-containing protein 2 (LOC103343382), mRNA	--	--	--	--	Q9SMC4	208	7.1e-15	Dolichyl-diphosphooligosaccharide--protein glycosyltransferase subunit DAD1 OS=Solanum lycopersicum GN=DAD1 PE=3 SV=1	PF02109//PF01018	DAD family//GTP1/OBG	GO:0018279	protein N-linked glycosylation via asparagine	GO:0004579//GO:0005525	dolichyl-diphosphooligosaccharide-protein glycotransferase activity//GTP binding
Cluster-32079.46374	3669	2119	4100	1113	752	762	1208	1328	871	1355	1108	856	71.35	44.16	104.66	26.06	22.82	22.03	35.99	33.43	23.18	32.41	27.99	22.38	2144	10998489	PSS01202.1	588	8.4e-58	Aquaporin TIP4-1 like [Actinidia chinensis var. chinensis]	XM_002309512.2	XM_002309512	141	5.26047e-65	Populus trichocarpa aquaporin TIP4.1 family protein (POPTR_0006s25620g) mRNA, complete cds	K09873	TIP	aquaporin TIP	http://www.genome.jp/dbget-bin/www_bget?ko:K09873	O82316	445	1.4e-42	Aquaporin TIP4-1 OS=Arabidopsis thaliana GN=TIP4-1 PE=2 SV=1	PF00230	Major intrinsic protein	GO:0006810	transport	GO:0005215	transporter activity
Cluster-32079.48362	21	15	15	8	0	2	17	38	14	29	23	25	0.94	0.72	0.88	0.43	0	0.14	1.18	2.22	0.87	1.62	1.36	1.53	1084	--	--	--	--	--	--	--	--	--	--	--	--	--	--	--	--	--	--	PF14144	Seed dormancy control	GO:0006351	transcription, DNA-templated	GO:0043565	sequence-specific DNA binding
Cluster-32079.48368	485.22	289.1	336.99	399.12	246.53	267.16	228.8	219	209	170.01	152.47	110.99	22.44	14.4	20.49	22.1	18.04	18.65	16.38	13.22	13.43	9.79	9.29	7	1060	11020039	PSS36316.1	441	4.6e-41	TBCC domain-containing protein [Actinidia chinensis var. chinensis]	XM_010259095.2	XM_010259095	98	2.04918e-41	PREDICTED: Nelumbo nucifera TBCC domain-containing protein 1-like (LOC104597514), mRNA	K16810	TBCCD1	TBCC domain-containing protein 1	http://www.genome.jp/dbget-bin/www_bget?ko:K16810	--	--	--	--	--	--	--	--	--	--
Cluster-32079.36873	25	22	9	65	19	26	46	54	37	144	110.98	74	0.51	0.48	0.24	1.61	0.61	0.8	1.45	1.44	1.04	3.64	2.97	2.05	2043	11006066	PSS13826.1	188	1.9e-11	Acyl-protein like isoform 1 [Actinidia chinensis var. chinensis]	XM_006577792.2	XM_006577792	60	5.34199e-20	PREDICTED: Glycine max acyl-protein thioesterase 2-like (LOC100811642), transcript variant X2, mRNA	K06130	LYPLA2	lysophospholipase II	http://www.genome.jp/dbget-bin/www_bget?ko:K06130	--	--	--	--	PF02230	Phospholipase/Carboxylesterase	--	--	GO:0016787	hydrolase activity
Cluster-32079.36872	3183	3716	2853	1523	1967	1754	1921	1710	3270	2561	4285	5308	286.95	363.44	338.51	162.98	286.7	244.33	272.27	203.66	419.04	293.02	519.71	667.45	675	11015284	PSS30371.1	516	5.9e-50	Glutaredoxin like [Actinidia chinensis var. chinensis]	XM_010252876.2	XM_010252876	77	6.04899e-30	PREDICTED: Nelumbo nucifera glutaredoxin-like (LOC104593156), mRNA	K03676	grxC, GLRX, GLRX2	glutaredoxin 3	http://www.genome.jp/dbget-bin/www_bget?ko:K03676	P55143	418	6.1e-40	Glutaredoxin OS=Ricinus communis PE=3 SV=1	PF13417//PF00462//PF13409//PF01323	Glutathione S-transferase, N-terminal domain//Glutaredoxin//Glutathione S-transferase, N-terminal domain//DSBA-like thioredoxin domain	GO:0006118//GO:0045454	obsolete electron transport//cell redox homeostasis	GO:0005515//GO:0009055//GO:0015035	protein binding//electron carrier activity//protein disulfide oxidoreductase activity
Cluster-32079.36877	25	28	26	49.86	33	27	56.02	70	59.31	86.99	110	115.01	1.88	2.28	2.58	4.47	3.99	3.12	6.61	6.94	6.31	8.27	11.08	12.01	755	10993804	PSR93568.1	473	6.4e-45	Chaperone protein like [Actinidia chinensis var. chinensis]	AM479372.1	AM479372	67	2.4645e-24	Vitis vinifera contig VV78X163815.7, whole genome shotgun sequence	--	--	--	--	--	--	--	--	PF01873//PF00684//PF03503	Domain found in IF2B/IF5//DnaJ central domain//Chlamydia cysteine-rich outer membrane protein 3	GO:0006446//GO:0006413	regulation of translational initiation//translational initiation	GO:0051082//GO:0005201//GO:0031072//GO:0003743	unfolded protein binding//extracellular matrix structural constituent//heat shock protein binding//translation initiation factor activity
Cluster-1234.0	0	0	0	0	0	2	0	3	1	12	9	6	0	0	0	0	0	0.18	0	0.23	0.08	0.87	0.69	0.48	904	--	--	--	--	--	--	--	--	--	--	--	--	--	--	--	--	--	--	--	--	--	--	--	--
Cluster-32079.3412	0	0	0	0	0	0	0	1	0	17	33	2	0	0	0	0	0	0	0	0.06	0	0.95	1.95	0.12	1083	--	--	--	--	--	--	--	--	--	--	--	--	--	--	--	--	--	--	--	--	--	--	--	--
Cluster-32079.3418	159	101	127	92	89	84	46	58	46	26	15	7	5.93	4.05	6.22	4.12	5.23	4.7	2.65	2.81	2.37	1.2	0.73	0.35	1249	11005669	PSS13429.1	1241	9.3e-134	hypothetical protein CEY00_Acc14037 [Actinidia chinensis var. chinensis]	XM_018994243.1	XM_018994243	52	9.04344e-16	PREDICTED: Juglans regia uncharacterized LOC109012539 (LOC109012539), mRNA	--	--	--	--	--	--	--	--	--	--	--	--	--	--
Cluster-32079.12129	21	48	18	72	35	34	13	55	24	12	12	5	0.34	0.83	0.38	1.39	0.88	0.81	0.32	1.14	0.53	0.24	0.25	0.11	2538	11003206	PSS08274.1	3967	0	Endonuclease [Actinidia chinensis var. chinensis]	--	--	--	--	--	K10742	DNA2	DNA replication ATP-dependent helicase Dna2	http://www.genome.jp/dbget-bin/www_bget?ko:K10742	O00370	374	2.9e-34	LINE-1 retrotransposable element ORF2 protein OS=Homo sapiens PE=1 SV=1	--	--	--	--	--	--
Cluster-32079.12128	14	8	6	0	2	3	2	5	7	14	25	20	0.77	0.48	0.44	0	0.18	0.25	0.17	0.36	0.54	0.97	1.83	1.51	932	--	--	--	--	--	KC146045.1	KC146045	115	6.35917e-51	Actinidia rufa GDP-L-galactose phosphorylase gene, promoter region	--	--	--	--	--	--	--	--	--	--	--	--	--	--
Cluster-32079.12120	274	113	197	509	415	452	587	691	503	594	567	402	4.23	1.87	3.99	9.46	9.97	10.34	13.85	13.78	10.59	11.25	11.33	8.32	2632	11003223	PSS08291.1	3353	0	Pentatricopeptide repeat-containing protein [Actinidia chinensis var. chinensis]	--	--	--	--	--	--	--	--	--	Q9SN39	1124	3.3e-121	Pentatricopeptide repeat-containing protein DOT4, chloroplastic OS=Arabidopsis thaliana GN=DOT4 PE=2 SV=1	PF00515	Tetratricopeptide repeat	--	--	GO:0005515	protein binding
Cluster-32079.28285	613	1726.93	514	187	190	126	146	107	82	403	351	257	11.41	34.44	12.56	4.19	5.52	3.48	4.16	2.58	2.09	9.22	8.48	6.43	2228	11015615	PSS30702.1	687	2.9e-69	Suppressor of tumorigenicity 7 protein-like [Actinidia chinensis var. chinensis]	--	--	--	--	--	--	--	--	--	--	--	--	--	--	--	--	--	--	--
Cluster-32079.28284	188	34	185	93	47	42	261	99	122	125	56	40	7.28	1.42	9.41	4.32	2.87	2.44	15.6	4.99	6.53	6.01	2.84	2.1	1213	11009380	PSS19172.1	1354	7.1e-147	Nucleoredoxin 1-1 like [Actinidia chinensis var. chinensis]	XM_002284665.2	XM_002284665	248	9.7154e-125	PREDICTED: Vitis vinifera uncharacterized LOC100264105 (LOC100264105), mRNA	--	--	--	--	--	--	--	--	PF00130//PF00569//PF07649//PF01197//PF01155	Phorbol esters/diacylglycerol binding domain (C1 domain)//Zinc finger, ZZ type//C1-like domain//Ribosomal protein L31//Hydrogenase/urease nickel incorporation, metallochaperone, hypA	GO:0035556//GO:0006464//GO:0055114//GO:0006412//GO:0042254	intracellular signal transduction//cellular protein modification process//oxidation-reduction process//translation//ribosome biogenesis	GO:0003735//GO:0047134//GO:0008270//GO:0016151	structural constituent of ribosome//protein-disulfide reductase activity//zinc ion binding//nickel cation binding
Cluster-32079.25709	841	556	613	2264.03	1180	1565.23	1889	1703	1475	3435	1936.55	1126	8.1	5.73	7.75	26.32	17.66	22.3	27.79	21.18	19.34	40.54	24.12	14.51	4048	11016144	PSS31509.1	929	4.5e-97	Transcription factor bHLH74 like, partial [Actinidia chinensis var. chinensis]	KU933657.1	KU933657	304	2.45084e-155	Vaccinium corymbosum transcription factor BHLH043 mRNA, partial cds	--	--	--	--	Q6NKN9	422	1.3e-39	Transcription factor bHLH74 OS=Arabidopsis thaliana GN=BHLH74 PE=1 SV=1	PF15432//PF00010//PF02723	Accessory Sec secretory system ASP3//Helix-loop-helix DNA-binding domain//Non-structural protein NS3/Small envelope protein E	GO:0015031	protein transport	GO:0046983	protein dimerization activity
Cluster-32079.46440	44	41	14	103	50	47	122	99	71	192	91	52	4.51	4.56	1.89	12.49	8.33	7.48	19.72	13.44	10.4	25.08	12.61	7.47	626	--	--	--	--	--	--	--	--	--	--	--	--	--	--	--	--	--	--	--	--	--	--	--	--
Cluster-32079.31773	14	33	25	7	2	2	3	1	2	2	3	1	3.13	8.18	7.39	1.81	0.77	0.74	1.1	0.31	0.68	0.6	0.96	0.33	429	--	--	--	--	--	--	--	--	--	--	--	--	--	--	--	--	--	--	--	--	--	--	--	--
Cluster-32079.31777	3374	4552	2644.03	1323	886	949	929	730.19	963.05	1629.25	852.68	868	57.28	82.79	58.92	27.06	23.44	23.92	24.14	16.04	22.34	33.99	18.78	19.79	2416	10991722	PSR90950.1	1454	3.6e-158	Alpha-galactosidase [Actinidia chinensis var. chinensis]	XM_008222888.2	XM_008222888	401	0	PREDICTED: Prunus mume alpha-galactosidase 1-like (LOC103321124), mRNA	K07407	E3.2.1.22B, galA, rafA	alpha-galactosidase	http://www.genome.jp/dbget-bin/www_bget?ko:K07407	Q9FT97	1244	3.6e-135	Alpha-galactosidase 1 OS=Arabidopsis thaliana GN=AGAL1 PE=2 SV=1	PF16499	Alpha galactosidase A	GO:0005975	carbohydrate metabolic process	GO:0004553	hydrolase activity, hydrolyzing O-glycosyl compounds
Cluster-32079.31776	0	2	0	4	2	3	8	15.99	11	22	29	34	0	0.38	0	0.8	0.58	0.83	2.22	3.7	2.79	4.94	6.93	8.43	480	--	--	--	--	--	--	--	--	--	--	--	--	--	--	--	--	--	--	--	--	--	--	--	--
Cluster-32079.31775	657	666	712	415	482	663	230	480	497	131	266	270	12.84	13.95	18.27	9.77	14.71	19.27	6.89	12.15	13.3	3.15	6.76	7.1	2134	11019746	PSS36023.1	1399	7.6e-152	Adenylyl-sulfate kinase [Actinidia chinensis var. chinensis]	XM_008342945.2	XM_008342945	268	1.3184e-135	PREDICTED: Malus x domestica adenylyl-sulfate kinase 1, chloroplastic (LOC103404032), transcript variant X14, mRNA	K00860	cysC	adenylylsulfate kinase	http://www.genome.jp/dbget-bin/www_bget?ko:K00860	O49204	905	6.5e-96	Adenylyl-sulfate kinase, chloroplastic OS=Catharanthus roseus GN=AKN PE=2 SV=1	PF03193//PF06414//PF01695//PF00437//PF00005//PF00448//PF00910//PF01583//PF05970	Protein of unknown function, DUF258//Zeta toxin//IstB-like ATP binding protein//Type II/IV secretion system protein//ABC transporter//SRP54-type protein, GTPase domain//RNA helicase//Adenylylsulphate kinase//PIF1-like helicase	GO:0006810//GO:0006614//GO:0000103//GO:0006144//GO:0000723//GO:0006281	transport//SRP-dependent cotranslational protein targeting to membrane//sulfate assimilation//purine nucleobase metabolic process//telomere maintenance//DNA repair	GO:0004020//GO:0003924//GO:0003723//GO:0016887//GO:0005524//GO:0003678//GO:0003724//GO:0016301//GO:0005525	adenylylsulfate kinase activity//GTPase activity//RNA binding//ATPase activity//ATP binding//DNA helicase activity//RNA helicase activity//kinase activity//GTP binding
Cluster-32079.31778	4573.55	4086.37	3366.64	7691.94	7780.26	8142.39	9084.79	12407.7	13035.6	10910.5	14384.8	10148.7	50.05	47.86	48.35	101.54	132.3	131.86	151.84	175.34	194.3	146.31	203.59	148.64	3597	10995904	PSR96722.1	2131	1.7e-236	Elongation factor Tu like [Actinidia chinensis var. chinensis]	XM_018956181.1	XM_018956181	654	0	PREDICTED: Juglans regia elongation factor Tu, chloroplastic (LOC108984280), mRNA	K02358	tuf, TUFM	elongation factor Tu	http://www.genome.jp/dbget-bin/www_bget?ko:K02358	P46280	1869	1.8e-207	Elongation factor Tu, chloroplastic OS=Glycine max GN=TUFB1 PE=3 SV=1	PF03144//PF02421//PF01926	Elongation factor Tu domain 2//Ferrous iron transport protein B//50S ribosome-binding GTPase	GO:0015684	ferrous iron transport	GO:0005525//GO:0015093	GTP binding//ferrous iron transmembrane transporter activity
Cluster-32079.29072	741	667	530	1189	993	963.06	948.24	1083	1101.82	1069	1142.01	1165	15.9	15.34	14.93	30.7	33.28	30.75	31.19	30.1	32.38	28.24	31.86	33.64	1969	10996793	PSR98441.1	918	4.2e-96	GDT1-like protein [Actinidia chinensis var. chinensis]	XM_002285584.3	XM_002285584	325	2.50442e-167	PREDICTED: Vitis vinifera GDT1-like protein 2, chloroplastic (LOC100256177), mRNA	--	--	--	--	Q9T0H9	718	2.9e-74	GDT1-like protein 2, chloroplastic OS=Arabidopsis thaliana GN=At4g13590 PE=1 SV=2	PF01169	Uncharacterized protein family UPF0016	--	--	--	--
Cluster-32079.40533	272	351	246	334	227	194	174	434	273	385	596	579	5.67	7.85	6.74	8.39	7.4	6.02	5.56	11.73	7.8	9.89	16.16	16.25	2017	11017433	PSS33141.1	162	2e-08	MADS-box protein [Actinidia chinensis var. chinensis]	KP407154.1	KP407154	100	3.06313e-42	Actinidia chinensis SOC1h (SOC1h) mRNA, complete cds	--	--	--	--	--	--	--	--	PF00556//PF01267	Antenna complex alpha/beta subunit//F-actin capping protein alpha subunit	GO:0019684//GO:0006118//GO:0051016	photosynthesis, light reaction//obsolete electron transport//barbed-end actin filament capping	GO:0045156	electron transporter, transferring electrons within the cyclic electron transport pathway of photosynthesis activity
Cluster-32079.40534	55.23	55	27.04	50	58.6	86	69.55	148	79	116	111	148.19	12.83	14.16	8.3	13.42	23.5	33.13	26.56	47	27.92	36	36.82	50.94	423	11004379	PSS10340.1	387	3.3e-35	Cysteine-rich receptor-like protein kinase [Actinidia chinensis var. chinensis]	XM_016318446.1	XM_016318446	94	1.30175e-39	PREDICTED: Arachis ipaensis putative receptor-like protein kinase At4g00960 (LOC107616498), mRNA	--	--	--	--	Q9LDS6	344	1.5e-31	Putative cysteine-rich receptor-like protein kinase 32 OS=Arabidopsis thaliana GN=CRK32 PE=3 SV=1	PF00069//PF07714	Protein kinase domain//Protein tyrosine kinase	GO:0006468	protein phosphorylation	GO:0004672//GO:0005524	protein kinase activity//ATP binding
Cluster-32079.40539	152	25	80	1058.99	591.02	665	248	325.3	308	25	13.01	15	3.73	0.66	2.58	31.25	22.69	24.33	9.34	10.35	10.37	0.76	0.42	0.5	1756	10991260	PSR89870.1	388	1.1e-34	Fatty acyl-CoA reductase [Actinidia chinensis var. chinensis]	--	--	--	--	--	K13356	FAR	alcohol-forming fatty acyl-CoA reductase	http://www.genome.jp/dbget-bin/www_bget?ko:K13356	Q93ZB9	273	1e-22	Fatty acyl-CoA reductase 3 OS=Arabidopsis thaliana GN=FAR3 PE=2 SV=1	PF03015	Male sterility protein	--	--	GO:0080019	fatty-acyl-CoA reductase (alcohol-forming) activity
Cluster-32079.40538	946	159	519	5838.99	3630	4606.88	1480.76	2547.96	3027	277	4	7	9.37	1.68	6.75	69.77	55.83	67.48	22.39	32.57	40.81	3.36	0.05	0.09	3946	10991260	PSR89870.1	1120	3.2e-119	Fatty acyl-CoA reductase [Actinidia chinensis var. chinensis]	XM_010653610.1	XM_010653610	221	3.29288e-109	PREDICTED: Vitis vinifera alcohol-forming fatty acyl-CoA reductase (LOC100254606), transcript variant X2, mRNA	K13356	FAR	alcohol-forming fatty acyl-CoA reductase	http://www.genome.jp/dbget-bin/www_bget?ko:K13356	Q93ZB9	713	2.2e-73	Fatty acyl-CoA reductase 3 OS=Arabidopsis thaliana GN=FAR3 PE=2 SV=1	PF06305//PF03015//PF01370//PF03435//PF01073	Protein of unknown function (DUF1049)//Male sterility protein//NAD dependent epimerase/dehydratase family//Saccharopine dehydrogenase NADP binding domain//3-beta hydroxysteroid dehydrogenase/isomerase family	GO:0008207//GO:0006694//GO:0008209//GO:0008210//GO:0055114	C21-steroid hormone metabolic process//steroid biosynthetic process//androgen metabolic process//estrogen metabolic process//oxidation-reduction process	GO:0080019//GO:0003824//GO:0003854//GO:0050662//GO:0016616//GO:0016491	fatty-acyl-CoA reductase (alcohol-forming) activity//catalytic activity//3-beta-hydroxy-delta5-steroid dehydrogenase activity//coenzyme binding//oxidoreductase activity, acting on the CH-OH group of donors, NAD or NADP as acceptor//oxidoreductase activity
Cluster-32079.49612	63	100	130	8	11	8	2	1	9	6	27	50	3.46	5.93	9.4	0.53	0.96	0.67	0.17	0.07	0.69	0.41	1.96	3.77	935	11017995	PSS33703.1	657	3.6e-66	Plant cysteine oxidase [Actinidia chinensis var. chinensis]	--	--	--	--	--	K10712	ADO	cysteamine dioxygenase	http://www.genome.jp/dbget-bin/www_bget?ko:K10712	Q9LXG9	284	2.9e-24	Plant cysteine oxidase 1 OS=Arabidopsis thaliana GN=PCO1 PE=1 SV=1	PF07847	Protein of unknown function (DUF1637)	GO:0055114	oxidation-reduction process	GO:0016702	oxidoreductase activity, acting on single donors with incorporation of molecular oxygen, incorporation of two atoms of oxygen
Cluster-32079.49611	212	176	323.95	10	21	3	14	4	9	23	70	66.2	3.38	3	6.77	0.19	0.52	0.07	0.34	0.08	0.2	0.45	1.45	1.41	2558	11017995	PSS33703.1	658	7.6e-66	Plant cysteine oxidase [Actinidia chinensis var. chinensis]	--	--	--	--	--	K10712	ADO	cysteamine dioxygenase	http://www.genome.jp/dbget-bin/www_bget?ko:K10712	Q8LGJ5	500	7.2e-49	Plant cysteine oxidase 2 OS=Arabidopsis thaliana GN=PCO2 PE=1 SV=1	PF07847	Protein of unknown function (DUF1637)	GO:0055114	oxidation-reduction process	GO:0016702	oxidoreductase activity, acting on single donors with incorporation of molecular oxygen, incorporation of two atoms of oxygen
Cluster-32079.49616	506	406	465	1800	610	657	528	1699	1828.99	511	779.99	2168.2	9.33	8.02	11.25	39.95	17.54	17.99	14.9	40.53	46.1	11.58	18.66	53.7	2247	11001948	PSS06290.1	987	4.7e-104	Zinc transporter 1 like [Actinidia chinensis var. chinensis]	XM_013608739.1	XM_013608739	85	7.44683e-34	Medicago truncatula ZIP zinc/iron transport family protein partial mRNA	K14709	SLC39A1_2_3, ZIP1_2_3	solute carrier family 39 (zinc transporter), member 1/2/3	http://www.genome.jp/dbget-bin/www_bget?ko:K14709	O81123	501	4.8e-49	Zinc transporter 1 OS=Arabidopsis thaliana GN=ZIP1 PE=2 SV=1	PF02535//PF06816	ZIP Zinc transporter//NOTCH protein	GO:0055085//GO:0030154//GO:0030001	transmembrane transport//cell differentiation//metal ion transport	GO:0046873	metal ion transmembrane transporter activity
Cluster-32079.49615	9	225.98	26.94	78.99	46	41.13	67.18	93.54	92	269.78	381.47	232.6	0.26	7.14	1.04	2.79	2.12	1.81	3.04	3.57	3.72	9.81	14.65	9.25	1510	--	--	--	--	--	--	--	--	--	--	--	--	--	--	--	--	--	--	--	--	--	--	--	--
Cluster-32079.37215	1397	1345	855	769	459	359	312	332	308	376	180	234	50.9	52.67	40.92	33.61	26.32	19.63	17.53	15.74	15.5	16.98	8.59	11.57	1272	11004679	PSS11235.1	1492	7.4e-163	2-keto-3-deoxy-L-rhamnonate aldolase [Actinidia chinensis var. chinensis]	XM_004309536.2	XM_004309536	320	9.64063e-165	PREDICTED: Fragaria vesca subsp. vesca uncharacterized LOC101294232 (LOC101294232), mRNA	--	--	--	--	B1LLJ9	345	3.4e-31	2-keto-3-deoxy-L-rhamnonate aldolase OS=Escherichia coli (strain SMS-3-5 / SECEC) GN=rhmA PE=3 SV=1	PF03328	HpcH/HpaI aldolase/citrate lyase family	--	--	GO:0003824	catalytic activity
Cluster-32079.33438	1186.42	962	1916	2709	4406	3441	5224	5461	6131	3573	2595	1788	55.95	48.85	118.74	152.92	328.84	244.99	381.41	336.13	401.71	209.92	161.25	115.08	1045	10999299	PSS02012.1	380	5.4e-34	Calphotin like [Actinidia chinensis var. chinensis]	XM_019223088.1	XM_019223088	140	9.06788e-65	PREDICTED: Vitis vinifera uncharacterized LOC109123414 (LOC109123414), mRNA	--	--	--	--	--	--	--	--	PF06596	Photosystem II reaction centre X protein (PsbX)	GO:0015979	photosynthesis	--	--
Cluster-32079.26958	209	895	160.35	446	361	332	951	1042	689	1677.1	2580	1725.97	1.96	9	1.98	5.06	5.27	4.61	13.64	12.63	8.81	19.29	31.32	21.68	4145	--	--	--	--	--	XM_010651990.1	XM_010651990	815	0	PREDICTED: Vitis vinifera probable sucrose-phosphate synthase 3 (LOC100262385), transcript variant X4, mRNA	K00696	E2.4.1.14	sucrose-phosphate synthase	http://www.genome.jp/dbget-bin/www_bget?ko:K00696	O04933	2414	1.3e-270	Probable sucrose-phosphate synthase 2 OS=Craterostigma plantagineum GN=SPS2 PE=2 SV=1	PF00862//PF10538	Sucrose synthase//Immunoreceptor tyrosine-based activation motif	GO:0005982//GO:0005985//GO:0007165	starch metabolic process//sucrose metabolic process//signal transduction	GO:0016157	sucrose synthase activity
Cluster-32079.54772	849	170	572	134	181	188	28	21	40	38	22	5	32.16	6.92	28.46	6.09	10.8	10.69	1.64	1.04	2.09	1.79	1.09	0.26	1234	11002681	PSS07749.1	1417	3.6e-154	Transcription factor like [Actinidia chinensis var. chinensis]	XM_004138219.2	XM_004138219	168	2.93015e-80	PREDICTED: Cucumis sativus transcription factor MYB32-like (LOC101205420), mRNA	K09422	MYBP	transcription factor MYB, plant	http://www.genome.jp/dbget-bin/www_bget?ko:K09422	Q8LPH6	573	1.2e-57	Transcription factor MYB86 OS=Arabidopsis thaliana GN=MYB86 PE=2 SV=1	--	--	--	--	--	--
Cluster-32079.43043	421	235	229	705.46	377	305	376	518	306	224	54	79	4.8	2.87	3.43	9.71	6.68	5.15	6.55	7.63	4.76	3.13	0.8	1.21	3462	11003043	PSS08111.1	310	2.3e-25	Reticulon-like protein [Actinidia chinensis var. chinensis]	--	--	--	--	--	K18999	CPL3_4	RNA polymerase II C-terminal domain phosphatase-like 3/4	http://www.genome.jp/dbget-bin/www_bget?ko:K18999	Q56X72	188	1.5e-12	Reticulon-like protein B21 OS=Arabidopsis thaliana GN=RTNLB21 PE=2 SV=2	--	--	--	--	--	--
Cluster-32079.43045	404	275	636.43	305	586.97	688.14	275	630	660	51	63	58	5.38	3.92	11.13	4.9	12.17	13.59	5.6	10.85	11.99	0.83	1.09	1.04	3003	10996427	PSR98075.1	3922	0	Protein SMAX1-LIKE like [Actinidia chinensis var. chinensis]	XM_019003493.1	XM_019003493	174	3.34867e-83	PREDICTED: Juglans regia protein SMAX1-LIKE 3-like (LOC109020959), mRNA	--	--	--	--	P42730	208	6.1e-15	Chaperone protein ClpB1 OS=Arabidopsis thaliana GN=CLPB1 PE=1 SV=2	PF07724//PF02861	AAA domain (Cdc48 subfamily)//Clp amino terminal domain, pathogenicity island component	GO:0019538	protein metabolic process	GO:0005524	ATP binding
Cluster-32079.43047	1170.7	2571.66	613.79	1087.61	1559.64	2114.72	938.63	2421.48	2211.74	1574.79	4787.98	5612.29	14.31	33.64	9.84	16.03	29.63	38.27	17.53	38.22	36.84	23.59	75.71	91.85	3250	10988347	PSR85386.1	4491	0	ABC transporter C family member 3 like, partial [Actinidia chinensis var. chinensis]	XM_003634707.3	XM_003634707	857	0	PREDICTED: Vitis vinifera ABC transporter C family member 3 (LOC100254999), mRNA	--	--	--	--	Q9LK64	3149	0	ABC transporter C family member 3 OS=Arabidopsis thaliana GN=ABCC3 PE=1 SV=1	PF00005//PF00664//PF13304	ABC transporter//ABC transporter transmembrane region//AAA domain, putative AbiEii toxin, Type IV TA system	GO:0055085//GO:0006810	transmembrane transport//transport	GO:0005524//GO:0042626//GO:0016887	ATP binding//ATPase activity, coupled to transmembrane movement of substances//ATPase activity
Cluster-32079.42396	114	425.94	35	93	33	24	43	45	29	21	13	6	1.52	6.1	0.61	1.5	0.69	0.48	0.88	0.78	0.53	0.34	0.23	0.11	2994	--	--	--	--	--	XR_001657554.1	XR_001657554	37	4.80213e-07	PREDICTED: Nicotiana tabacum uncharacterized LOC107827550 (LOC107827550), ncRNA	--	--	--	--	--	--	--	--	--	--	--	--	--	--
Cluster-32079.42391	549	22	357	591	435	538	109	184	151	42	14	3	12.41	0.53	10.59	16.07	15.37	18.11	3.78	5.39	4.68	1.17	0.41	0.09	1883	11007808	PSS16235.1	1111	1.7e-118	Kinesin-like protein [Actinidia chinensis var. chinensis]	XM_011049977.1	XM_011049977	143	3.56612e-66	PREDICTED: Populus euphratica kinesin-3 (LOC105142376), transcript variant X3, mRNA	K10405	KIFC1	kinesin family member C1	http://www.genome.jp/dbget-bin/www_bget?ko:K10405	P46875	706	6.9e-73	Kinesin-3 OS=Arabidopsis thaliana GN=ATK3 PE=2 SV=1	PF02895//PF06156//PF06160//PF02347//PF06005//PF08919//PF00435	Signal transducing histidine kinase, homodimeric domain//Protein of unknown function (DUF972)//Septation ring formation regulator, EzrA//Glycine cleavage system P-protein//Protein of unknown function (DUF904)//F-actin binding//Spectrin repeat	GO:0000921//GO:0006468//GO:0000160//GO:0006544//GO:0006563//GO:0055114//GO:0006546//GO:0006260//GO:0016310//GO:0000917//GO:0006566//GO:0043093//GO:0006935	septin ring assembly//protein phosphorylation//phosphorelay signal transduction system//glycine metabolic process//L-serine metabolic process//oxidation-reduction process//glycine catabolic process//DNA replication//phosphorylation//barrier septum assembly//threonine metabolic process//FtsZ-dependent cytokinesis//chemotaxis	GO:0005515//GO:0004375//GO:0000155//GO:0005524//GO:0004673//GO:0004715	protein binding//glycine dehydrogenase (decarboxylating) activity//phosphorelay sensor kinase activity//ATP binding//protein histidine kinase activity//non-membrane spanning protein tyrosine kinase activity
Cluster-32079.42390	18	3	22	27	25	24	4	5	5	4	0	0	6.01	1.13	9.73	10.23	15.02	13.88	2.26	2.33	2.65	1.84	0	0	373	--	--	--	--	--	--	--	--	--	--	--	--	--	--	--	--	--	--	--	--	--	--	--	--
Cluster-32079.16144	582.95	23	547	308.99	149	110	32	33.64	33	29.02	0	1	12.51	0.53	15.42	7.98	5	3.51	1.05	0.94	0.97	0.77	0	0.03	1968	11005895	PSS13655.1	485	6.7e-46	Mitotic spindle checkpoint protein [Actinidia chinensis var. chinensis]	XM_002270867.4	XM_002270867	188	3.6005e-91	PREDICTED: Vitis vinifera mitotic spindle checkpoint protein MAD2 (LOC100254488), mRNA	K02537	MAD2	mitotic spindle assembly checkpoint protein MAD2	http://www.genome.jp/dbget-bin/www_bget?ko:K02537	Q9LU93	460	2.4e-44	Mitotic spindle checkpoint protein MAD2 OS=Arabidopsis thaliana GN=MAD2 PE=1 SV=1	--	--	--	--	--	--
Cluster-32079.16140	1271	502	665.94	1127	759	695	347	523	500.01	327	297	487	19.84	8.39	13.64	21.2	18.45	16.09	8.29	10.55	10.66	6.27	6.01	10.2	2604	10993210	PSR92974.1	2348	8.4e-262	GPI-anchored adhesin-like protein precursor [Actinidia chinensis var. chinensis]	XM_012234946.1	XM_012234946	107	5.09618e-46	PREDICTED: Jatropha curcas uncharacterized LOC105648523 (LOC105648523), mRNA	--	--	--	--	--	--	--	--	--	--	--	--	--	--
Cluster-32079.18150	114	404	41	3	29	23	9	41	13	5	12	20	6.17	23.57	2.92	0.19	2.49	1.89	0.76	2.9	0.98	0.34	0.86	1.48	946	10999476	PSS02644.1	981	9.9e-104	Zinc finger protein [Actinidia chinensis var. chinensis]	XM_010067604.2	XM_010067604	67	3.113e-24	PREDICTED: Eucalyptus grandis zinc finger protein ZAT10 (LOC104453096), mRNA	--	--	--	--	Q96289	409	9.4e-39	Zinc finger protein ZAT10 OS=Arabidopsis thaliana GN=ZAT10 PE=2 SV=1	PF17123//PF13465//PF17066//PF01363//PF13912//PF00096//PF01780	RING-like zinc finger//Zinc-finger double domain//RBPJ-interacting and tubulin associated protein//FYVE zinc finger//C2H2-type zinc finger//Zinc finger, C2H2 type//Ribosomal L37ae protein family	GO:0042254//GO:0006412//GO:0007219//GO:0051168	ribosome biogenesis//translation//Notch signaling pathway//nuclear export	GO:0046872//GO:0015631//GO:0008270//GO:0003735//GO:0005515	metal ion binding//tubulin binding//zinc ion binding//structural constituent of ribosome//protein binding
Cluster-32079.13735	371	74	141	562	281	365	320	360	314	228	140	131	4	0.85	1.99	7.3	4.7	5.82	5.26	5.01	4.61	3.01	1.95	1.89	3650	11008679	PSS17788.1	4464	0	Pleiotropic drug resistance protein [Actinidia chinensis var. chinensis]	XM_008393906.2	XM_008393906	1151	0	PREDICTED: Malus x domestica pleiotropic drug resistance protein 1-like (LOC103454301), transcript variant X2, mRNA	--	--	--	--	Q76CU2	3997	0	Pleiotropic drug resistance protein 1 OS=Nicotiana tabacum GN=PDR1 PE=2 SV=1	PF13304//PF03193//PF00005//PF01061	AAA domain, putative AbiEii toxin, Type IV TA system//Protein of unknown function, DUF258//ABC transporter//ABC-2 type transporter	--	--	GO:0016887//GO:0003924//GO:0005524//GO:0005525	ATPase activity//GTPase activity//ATP binding//GTP binding
Cluster-32079.57484	3555	1064	2210	2765	2295	2436	916	1443	1378	742	422	258	38.04	12.18	31.03	35.68	38.15	38.56	14.97	19.93	20.08	9.73	5.84	3.69	3673	4712557	XP_011090652.1	3769	0	putative calcium-transporting ATPase 13, plasma membrane-type [Sesamum indicum]	XM_018963043.1	XM_018963043	729	0	PREDICTED: Juglans regia putative calcium-transporting ATPase 13, plasma membrane-type (LOC108989440), mRNA	K01537	E3.6.3.8	Ca2+-transporting ATPase	http://www.genome.jp/dbget-bin/www_bget?ko:K01537	Q9LY77	3321	0	Calcium-transporting ATPase 12, plasma membrane-type OS=Arabidopsis thaliana GN=ACA12 PE=2 SV=1	PF00122	E1-E2 ATPase	--	--	GO:0046872//GO:0000166	metal ion binding//nucleotide binding
Cluster-32079.13732	106	5	42	20	2	1	9	7	3	2	0	0	9.92	0.51	5.17	2.22	0.3	0.14	1.33	0.87	0.4	0.24	0	0	660	11018004	PSS33712.1	403	7.3e-37	Transcription factor like [Actinidia chinensis var. chinensis]	--	--	--	--	--	--	--	--	--	Q8GW32	300	2.9e-26	Transcription factor PRE6 OS=Arabidopsis thaliana GN=PRE6 PE=1 SV=1	PF06009//PF00715//PF00010//PF02050//PF15233//PF04728//PF10473	Laminin Domain II//Interleukin 2//Helix-loop-helix DNA-binding domain//Flagellar FliJ protein//Synaptonemal complex central element protein 1//Lipoprotein leucine-zipper//Leucine-rich repeats of kinetochore protein Cenp-F/LEK1	GO:0008283//GO:0040007//GO:0070193//GO:0006935//GO:0007128//GO:0007165//GO:0071973//GO:0006955//GO:0007155//GO:0007130	cell proliferation//growth//synaptonemal complex organization//chemotaxis//meiotic prophase I//signal transduction//bacterial-type flagellum-dependent cell motility//immune response//cell adhesion//synaptonemal complex assembly	GO:0045502//GO:0003774//GO:0005134//GO:0008134//GO:0008083//GO:0042803//GO:0046983	dynein binding//motor activity//interleukin-2 receptor binding//transcription factor binding//growth factor activity//protein homodimerization activity//protein dimerization activity
Cluster-32079.67776	0	0	0	5	1	1	6	27	14	7	34	47	0	0	0	0.52	0.14	0.13	0.82	3.1	1.73	0.77	3.97	5.69	690	--	--	--	--	--	--	--	--	--	--	--	--	--	--	--	--	--	--	--	--	--	--	--	--
Cluster-32079.61983	225	179	159	534	325	401.18	78	107	133	19	0	0	2.36	2.01	2.18	6.74	5.29	6.21	1.25	1.45	1.9	0.24	0	0	3748	10991573	PSR90183.1	992	2.1e-104	Myosin heavy chain, striated muscle like [Actinidia chinensis var. chinensis]	XM_003607329.2	XM_003607329	35	7.79538e-06	Medicago truncatula hypothetical protein mRNA	--	--	--	--	--	--	--	--	PF08826//PF00769//PF07716//PF03938//PF16331//PF13851//PF04111//PF01496//PF04977//PF04618	DMPK coiled coil domain like//Ezrin/radixin/moesin family//Basic region leucine zipper//Outer membrane protein (OmpH-like)//TolA binding protein trimerisation//Growth-arrest specific micro-tubule binding//Autophagy protein Apg6//V-type ATPase 116kDa subunit family//Septum formation initiator//HD-ZIP protein N terminus	GO:0015991//GO:0006468//GO:0015992//GO:0007049//GO:0048870//GO:0070206//GO:0016310//GO:0006914//GO:0009069//GO:0006355	ATP hydrolysis coupled proton transport//protein phosphorylation//proton transport//cell cycle//cell motility//protein trimerization//phosphorylation//autophagy//serine family amino acid metabolic process//regulation of transcription, DNA-templated	GO:0008092//GO:0003700//GO:0004674//GO:0051082//GO:0043565//GO:0005524//GO:0015078	cytoskeletal protein binding//transcription factor activity, sequence-specific DNA binding//protein serine/threonine kinase activity//unfolded protein binding//sequence-specific DNA binding//ATP binding//hydrogen ion transmembrane transporter activity
Cluster-32079.61984	0	8	0	46	20	26	14	19	16	8	8	9	0	1.14	0	7.05	4.29	5.34	2.9	3.3	3.02	1.34	1.43	1.66	549	--	--	--	--	--	AM451489.2	AM451489	49	1.78544e-14	Vitis vinifera contig VV78X127324.1, whole genome shotgun sequence	--	--	--	--	--	--	--	--	--	--	--	--	--	--
Cluster-32079.59681	190.96	240.44	132.64	307.47	242.19	223.94	265.47	282.55	251.15	888.1	834.72	465.36	1.21	1.63	1.1	2.35	2.38	2.09	2.56	2.31	2.16	6.88	6.82	3.94	6015	--	--	--	--	--	XM_010683003.1	XM_010683003	81	3.36816e-31	PREDICTED: Beta vulgaris subsp. vulgaris uncharacterized LOC104896282 (LOC104896282), transcript variant X3, mRNA	--	--	--	--	--	--	--	--	PF04397//PF15721	LytTr DNA-binding domain//Annexin-2 receptor	GO:0007165	signal transduction	GO:0003677//GO:0004872	DNA binding//receptor activity
Cluster-18474.0	124	3	69	28	9	12	3	4	7	4	0	0	3.37	0.09	2.46	0.91	0.38	0.49	0.13	0.14	0.26	0.13	0	0	1612	--	--	--	--	--	--	--	--	--	--	--	--	--	--	--	--	--	--	--	--	--	--	--	--
Cluster-32079.20709	688	420	539	60	110	86	30	18	70	23	63	16	58.58	38.77	60.4	6.07	15.11	11.29	4.01	2.02	8.45	2.48	7.2	1.9	699	11018957	PSS34946.1	319	4.3e-27	S-crystallin like [Actinidia chinensis var. chinensis]	--	--	--	--	--	--	--	--	--	--	--	--	--	--	--	--	--	--	--
Cluster-32079.20706	0	8	2	2	6	11	17.99	20	16	38	76.01	82	0	0.24	0.07	0.07	0.26	0.46	0.78	0.73	0.62	1.32	2.79	3.11	1568	11007634	PSS16061.1	162	1.5e-08	Subtilisin-like protease [Actinidia chinensis var. chinensis]	XM_010109067.1	XM_010109067	40	5.35082e-09	Morus notabilis Subtilisin-like protease partial mRNA	--	--	--	--	--	--	--	--	--	--	--	--	--	--
Cluster-32079.58330	21	0	14	41	16	7	2	6	0	2	2	1	0.64	0	0.56	1.51	0.77	0.32	0.09	0.24	0	0.08	0.08	0.04	1463	3270354	EYU31709.1	444	2.8e-41	hypothetical protein MIMGU_mgv1a024293mg, partial [Erythranthe guttata]	--	--	--	--	--	--	--	--	--	--	--	--	--	--	--	--	--	--	--
Cluster-32079.58336	2000	589	1546	1721	1561	1974	723	1479	1215	840	775	809	26.58	8.38	26.97	27.58	32.28	38.88	14.69	25.4	22.02	13.7	13.34	14.41	3010	11010757	PSS21345.1	2056	7e-228	BTB..POZ domain-containing protein [Actinidia chinensis var. chinensis]	XM_012997336.1	XM_012997336	115	2.10773e-50	PREDICTED: Erythranthe guttatus BTB/POZ domain-containing protein At5g66560 (LOC105972383), mRNA	--	--	--	--	Q94A73	1284	1e-139	BTB/POZ domain-containing protein At5g66560 OS=Arabidopsis thaliana GN=At5g66560 PE=2 SV=2	PF00651//PF09036	BTB/POZ domain//Bcr-Abl oncoprotein oligomerisation domain	GO:0006468//GO:0016310//GO:0009069//GO:0007165	protein phosphorylation//phosphorylation//serine family amino acid metabolic process//signal transduction	GO:0005096//GO:0004674//GO:0005515	GTPase activator activity//protein serine/threonine kinase activity//protein binding
Cluster-32079.50122	698.91	1031.67	367	2465.86	1355.89	2006.92	4035.23	4502.7	3794.94	10290.6	9876	7435.52	6.56	10.36	4.52	27.92	19.75	27.84	57.79	54.53	48.45	118.23	119.74	93.29	4150	11004826	PSS11382.1	1689	3.5e-185	Homeobox protein [Actinidia chinensis var. chinensis]	XM_010054922.2	XM_010054922	243	2.04141e-121	PREDICTED: Eucalyptus grandis homeobox protein BEL1 homolog (LOC104441725), mRNA	--	--	--	--	Q38897	758	1.4e-78	Homeobox protein BEL1 homolog OS=Arabidopsis thaliana GN=BEL1 PE=1 SV=2	PF05920//PF00046	Homeobox KN domain//Homeobox domain	GO:0006355	regulation of transcription, DNA-templated	GO:0003677	DNA binding
Cluster-32079.4273	11	0	3	86	18	27	106	10	24	33	17	1	0.24	0	0.08	2.21	0.6	0.86	3.47	0.28	0.7	0.87	0.47	0.03	1976	11007692	PSS16119.1	226	7.3e-16	Tyrosine-protein like [Actinidia chinensis var. chinensis]	--	--	--	--	--	K18045	SIW14, OCA3	tyrosine-protein phosphatase SIW14	http://www.genome.jp/dbget-bin/www_bget?ko:K18045	Q9ZVN4	176	2.1e-11	Probable tyrosine-protein phosphatase At1g05000 OS=Arabidopsis thaliana GN=At1g05000 PE=1 SV=1	--	--	--	--	--	--
Cluster-32079.4272	369.01	154.21	199.11	812.76	418	542	1002.74	311	667.96	571.17	336	212.09	8.79	3.94	6.23	23.28	15.57	19.24	36.65	9.6	21.82	16.77	10.42	6.81	1801	11007692	PSS16119.1	904	1.6e-94	Tyrosine-protein like [Actinidia chinensis var. chinensis]	LT594788.1	LT594788	141	4.40837e-65	Theobroma cacao genome assembly, chromosome: I	K18045	SIW14, OCA3	tyrosine-protein phosphatase SIW14	http://www.genome.jp/dbget-bin/www_bget?ko:K18045	Q9ZVN4	375	1.6e-34	Probable tyrosine-protein phosphatase At1g05000 OS=Arabidopsis thaliana GN=At1g05000 PE=1 SV=1	PF09289	Follistatin/Osteonectin-like EGF domain	--	--	GO:0005515	protein binding
Cluster-32079.4270	238	75	238	84	31	41	66	84	48	113	144	110	9.09	3.08	11.94	3.85	1.87	2.35	3.89	4.18	2.53	5.35	7.21	5.71	1226	11006411	PSS14171.1	703	2.2e-71	RING-H2 finger protein [Actinidia chinensis var. chinensis]	--	--	--	--	--	K19040	ATL76S	E3 ubiquitin-protein ligase ATL10/75/76/77/78	http://www.genome.jp/dbget-bin/www_bget?ko:K19040	Q9FLC6	331	1.4e-29	RING-H2 finger protein ATL73 OS=Arabidopsis thaliana GN=ATL73 PE=2 SV=1	PF14634//PF17123//PF13639//PF12861//PF12678//PF12906//PF00097	zinc-RING finger domain//RING-like zinc finger//Ring finger domain//Anaphase-promoting complex subunit 11 RING-H2 finger//RING-H2 zinc finger//RING-variant domain//Zinc finger, C3HC4 type (RING finger)	GO:0016567	protein ubiquitination	GO:0008270//GO:0004842//GO:0005515//GO:0046872	zinc ion binding//ubiquitin-protein transferase activity//protein binding//metal ion binding
Cluster-32079.6689	14	23	9	11	15	6	70	22	10	185	156	41	0.24	0.42	0.2	0.23	0.4	0.15	1.85	0.49	0.24	3.92	3.49	0.95	2385	--	--	--	--	--	--	--	--	--	--	--	--	--	--	--	--	--	--	--	--	--	--	--	--
Cluster-32079.20434	4	6	0	7	6	5	18.02	12.03	13	22.02	30	26	0.13	0.2	0	0.26	0.29	0.23	0.87	0.49	0.56	0.85	1.23	1.1	1436	11011677	PSS23922.1	287	4.5e-23	Glutamyl-tRNA..Gln.. amidotransferase subunit B like [Actinidia chinensis var. chinensis]	XM_018988891.1	XM_018988891	82	2.19606e-32	PREDICTED: Juglans regia glutamyl-tRNA(Gln) amidotransferase subunit B, chloroplastic/mitochondrial (LOC109008697), transcript variant X4, mRNA	K02434	gatB, PET112	aspartyl-tRNA(Asn)/glutamyl-tRNA(Gln) amidotransferase subunit B	http://www.genome.jp/dbget-bin/www_bget?ko:K02434	B9SQR9	255	1e-20	Glutamyl-tRNA(Gln) amidotransferase subunit B, chloroplastic/mitochondrial OS=Ricinus communis GN=GATB PE=3 SV=1	PF02637	GatB domain	--	--	GO:0016884	carbon-nitrogen ligase activity, with glutamine as amido-N-donor
Cluster-32079.11281	269	332	227	309	180	212	443	401	315	987	661	271	12.64	16.79	14.01	17.38	13.38	15.03	32.22	24.58	20.56	57.76	40.91	17.37	1048	11011285	PSS23530.1	751	5.1e-77	Ethylene-responsive transcription factor [Actinidia chinensis var. chinensis]	--	--	--	--	--	K09286	EREBP	EREBP-like factor	http://www.genome.jp/dbget-bin/www_bget?ko:K09286	Q1ECI2	408	1.4e-38	Ethylene-responsive transcription factor ERF023 OS=Arabidopsis thaliana GN=ERF023 PE=2 SV=1	PF00847	AP2 domain	GO:0006355	regulation of transcription, DNA-templated	GO:0003700	transcription factor activity, sequence-specific DNA binding
Cluster-32079.11280	23	0	2	85	87	70	51	124	82	0	0	0	2.24	0	0.26	9.8	13.73	10.56	7.82	15.97	11.38	0	0	0	645	--	--	--	--	--	--	--	--	--	--	--	--	--	--	--	--	--	--	--	--	--	--	--	--
Cluster-32079.23426	773	676	710	688	781	819	1221	937	969	1555	1188	1572	13	12.17	15.67	13.93	20.46	20.44	31.42	20.38	22.26	32.12	25.91	35.48	2437	10996283	PSR97931.1	1056	5.1e-112	Plastid-lipid-associated protein like [Actinidia chinensis var. chinensis]	XM_002528779.2	XM_002528779	211	7.32421e-104	PREDICTED: Ricinus communis probable plastid-lipid-associated protein 6, chloroplastic (LOC8263751), mRNA	--	--	--	--	Q9LW57	765	1.3e-79	Probable plastid-lipid-associated protein 6, chloroplastic OS=Arabidopsis thaliana GN=PAP6 PE=1 SV=1	--	--	--	--	--	--
Cluster-32079.23427	1244	769	1181.28	594.78	299	357	276.71	255	244	266	152	250	25.86	17.14	32.24	14.89	9.71	11.04	8.82	6.87	6.95	6.81	4.11	6.99	2023	10999001	PSS01714.1	410	3.4e-37	Ubiquitin-conjugating enzyme like, partial [Actinidia chinensis var. chinensis]	XM_008389247.2	XM_008389247	99	1.10503e-41	PREDICTED: Malus x domestica ubiquitin-conjugating enzyme E2 22-like (LOC103449919), transcript variant X3, mRNA	K10583	UBE2S, E2EPF	ubiquitin-conjugating enzyme E2 S	http://www.genome.jp/dbget-bin/www_bget?ko:K10583	Q9FF66	215	6.3e-16	Ubiquitin-conjugating enzyme E2 22 OS=Arabidopsis thaliana GN=UBC22 PE=1 SV=1	--	--	--	--	--	--
Cluster-3813.0	0	0	0	2	0	5	5	16	5	0	8	14	0	0	0	0.09	0	0.28	0.28	0.76	0.25	0	0.39	0.7	1264	10647827	XP_023929875.1	392	2.6e-35	uncharacterized protein LOC112041189 [Quercus suber]	--	--	--	--	--	--	--	--	--	Q7LHG5	193	1.4e-13	Transposon Ty3-I Gag-Pol polyprotein OS=Saccharomyces cerevisiae (strain ATCC 204508 / S288c) GN=TY3B-I PE=3 SV=2	--	--	--	--	--	--
Cluster-32079.68698	122	151	144	50	98	108	35	25	43	47	161	70	2.46	3.26	3.81	1.21	3.09	3.24	1.08	0.65	1.19	1.17	4.22	1.9	2077	10804753	XP_024047053.1	1745	5.6e-192	protein KINESIN LIGHT CHAIN-RELATED 2 [Citrus clementina]	XM_009376835.2	XM_009376835	286	1.26457e-145	PREDICTED: Pyrus x bretschneideri uncharacterized LOC103963955 (LOC103963955), mRNA	--	--	--	--	P0CI65	176	2.2e-11	Nephrocystin-3 OS=Danio rerio GN=nphp3 PE=3 SV=1	PF13181//PF13176//PF13374//PF00515//PF10255//PF13414	Tetratricopeptide repeat//Tetratricopeptide repeat//Tetratricopeptide repeat//Tetratricopeptide repeat//RNA polymerase I-associated factor PAF67//TPR repeat	GO:0006446	regulation of translational initiation	GO:0005515//GO:0003743	protein binding//translation initiation factor activity
Cluster-32079.39378	318	181	268	326	176	222	156.93	152	132	158	105	61	26.71	16.47	29.62	32.54	23.83	28.72	20.68	16.84	15.71	16.8	11.83	7.13	705	8725921	XP_021299639.1	388	4.3e-35	beta-1,3-galactosyltransferase GALT1 isoform X1 [Herrania umbratica]	XM_016335440.1	XM_016335440	78	1.76056e-30	PREDICTED: Arachis ipaensis beta-1,3-galactosyltransferase 15-like (LOC107631868), mRNA	K14413	GALT1	beta-1,3-galactosyltransferase	http://www.genome.jp/dbget-bin/www_bget?ko:K14413	Q8L7F9	292	2.6e-25	Beta-1,3-galactosyltransferase 15 OS=Arabidopsis thaliana GN=B3GALT15 PE=2 SV=1	--	--	--	--	--	--
Cluster-29165.0	2	0	6	1	3	4	20	10	9	26	15	20	0.07	0	0.27	0.04	0.16	0.2	1.04	0.44	0.42	1.09	0.66	0.92	1349	--	--	--	--	--	--	--	--	--	--	--	--	--	--	--	--	--	--	--	--	--	--	--	--
Cluster-32079.32958	48	39	35	55	20	31	56	92	51	138.63	139	116.7	10.81	9.73	10.42	14.34	7.76	11.55	20.7	28.3	17.43	41.65	44.61	38.82	428	--	--	--	--	--	--	--	--	--	--	--	--	--	--	--	--	--	--	--	--	--	--	--	--
Cluster-32079.32956	1962	725	2341	2142.62	2434.93	2316.48	1542	2373	1684	547	233	284	206.08	82.81	323.75	266.37	416.44	378.85	255.89	330.55	253.3	73.34	33.14	41.89	617	--	--	--	--	--	--	--	--	--	--	--	--	--	--	--	--	--	--	--	--	--	--	--	--
Cluster-32079.28514	17	23	19	17	25	24	8	18	28	4	1	0	2.59	3.85	3.82	3.04	6.35	5.84	1.96	3.69	6.26	0.79	0.21	0	507	10992253	PSR91481.1	904	4.5e-95	Beta-1,3-glucosyltransferase [Actinidia chinensis var. chinensis]	XM_007040267.2	XM_007040267	149	4.218e-70	PREDICTED: Theobroma cacao uncharacterized LOC18606575 (LOC18606575), mRNA	--	--	--	--	--	--	--	--	PF01326//PF02827	Pyruvate phosphate dikinase, PEP/pyruvate binding domain//cAMP-dependent protein kinase inhibitor	GO:0006469//GO:0045859//GO:0016310	negative regulation of protein kinase activity//regulation of protein kinase activity//phosphorylation	GO:0004862//GO:0005524//GO:0016301	cAMP-dependent protein kinase inhibitor activity//ATP binding//kinase activity
Cluster-32079.32954	1074.93	751	473	922	681	922	620	672.61	655	456	188	185	8.92	6.66	5.15	9.23	8.76	11.3	7.85	7.2	7.39	4.63	2.01	2.05	4659	10995958	PSR96776.1	1148	2.1e-122	Protein NUCLEAR FUSION DEFECTIVE like [Actinidia chinensis var. chinensis]	XM_002511124.2	XM_002511124	380	0	PREDICTED: Ricinus communis protein NUCLEAR FUSION DEFECTIVE 4 (LOC8269219), mRNA	--	--	--	--	F4I9E1	178	2.9e-11	Protein NUCLEAR FUSION DEFECTIVE 4 OS=Arabidopsis thaliana GN=NFD4 PE=3 SV=1	PF07690//PF00895//PF12356//PF05297//PF03600	Major Facilitator Superfamily//ATP synthase protein 8//Protein of unknown function (DUF3643)//Herpesvirus latent membrane protein 1 (LMP1)//Citrate transporter	GO:0015992//GO:0006915//GO:0019087//GO:0032465//GO:0016567//GO:0015986//GO:0055085	proton transport//apoptotic process//transformation of host cell by virus//regulation of cytokinesis//protein ubiquitination//ATP synthesis coupled proton transport//transmembrane transport	GO:0015078//GO:0004842	hydrogen ion transmembrane transporter activity//ubiquitin-protein transferase activity
Cluster-32079.32952	2221.6	1228.54	1345.25	1165.99	1095.01	1199.97	403	952	832.41	163	253.86	296	34.6	20.49	27.5	21.88	26.56	27.73	9.6	19.17	17.7	3.12	5.13	6.18	2609	11010553	PSS21141.1	2374	8.1e-265	FT-interacting protein [Actinidia chinensis var. chinensis]	XM_010655608.1	XM_010655608	760	0	PREDICTED: Vitis vinifera extended synaptotagmin-1 (LOC100252023), transcript variant X3, mRNA	--	--	--	--	B8XCH5	1209	4.5e-131	Protein QUIRKY OS=Arabidopsis thaliana GN=QKY PE=2 SV=1	PF00168	C2 domain	--	--	GO:0005515	protein binding
Cluster-32079.32951	4462	2936	3521	2268	1966	2009	1039	1341	1413	721	605	368	65.99	46.5	68.34	40.42	45.26	44.06	23.5	25.64	28.52	13.09	11.59	7.3	2733	10989065	PSR86565.1	381	1.1e-33	Heavy metal-associated isoprenylated plant protein, partial [Actinidia chinensis var. chinensis]	--	--	--	--	--	--	--	--	--	--	--	--	--	PF00403	Heavy-metal-associated domain	GO:0030001	metal ion transport	GO:0046872	metal ion binding
Cluster-32079.36154	2306	878	2227.01	2332	2835	3308	1362	3893	2836	898	410	622.01	22.93	9.34	29.06	27.98	43.78	48.65	20.68	49.97	38.39	10.94	5.27	8.27	3931	10992626	PSR91854.1	959	1.5e-100	Chaperonin like [Actinidia chinensis var. chinensis]	XM_011038318.1	XM_011038318	196	2.59018e-95	PREDICTED: Populus euphratica uncharacterized LOC105134064 (LOC105134064), mRNA	--	--	--	--	--	--	--	--	PF03172//PF05362//PF02981//PF00335//PF05478	Sp100 domain//Lon protease (S16) C-terminal proteolytic domain//Restriction endonuclease FokI, recognition domain//Tetraspanin family//Prominin	GO:0009307//GO:0006510//GO:0006508//GO:0006308	DNA restriction-modification system//obsolete ATP-dependent proteolysis//proteolysis//DNA catabolic process	GO:0004252//GO:0004176//GO:0003677//GO:0009036	serine-type endopeptidase activity//ATP-dependent peptidase activity//DNA binding//Type II site-specific deoxyribonuclease activity
Cluster-32079.13659	0	0	0	32	2	2	6	11	4	13	8	9	0	0	0	5.82	0.52	0.5	1.49	2.29	0.91	2.62	1.72	2	503	10993572	PSR93336.1	495	1.2e-47	Peroxisomal membrane protein like [Actinidia chinensis var. chinensis]	XM_010036728.2	XM_010036728	114	1.19622e-50	PREDICTED: Eucalyptus grandis peroxisomal membrane protein 11-4 (LOC104424348), mRNA	--	--	--	--	Q01IH3	387	1.8e-36	Peroxisomal membrane protein 11-4 OS=Oryza sativa subsp. indica GN=PEX11-4 PE=2 SV=1	PF05648	Peroxisomal biogenesis factor 11 (PEX11)	GO:0016559	peroxisome fission	--	--
Cluster-28604.0	68.02	5	35	7	0	0	0	0	0	0	0	0	3.1	0.24	2.09	0.38	0	0	0	0	0	0	0	0	1073	11018367	PSS34356.1	988	1.7e-104	Atrophin-1 like [Actinidia chinensis var. chinensis]	--	--	--	--	--	--	--	--	--	--	--	--	--	PF01209	ubiE/COQ5 methyltransferase family	--	--	GO:0008168	methyltransferase activity
Cluster-32079.47707	274	313	253	159	101	92	39	84	49	32	28	17	69.62	88.42	84.98	46.5	44.73	39.17	16.4	29.33	19.13	10.94	10.25	6.45	409	--	--	--	--	--	--	--	--	--	--	--	--	--	--	--	--	--	--	PF08114	ATPase proteolipid family	GO:0050790	regulation of catalytic activity	GO:0030234	enzyme regulator activity
Cluster-32079.47706	1912	3004	2401	1249	905	955	361	589	610	192	146	226	52.04	87.74	85.81	40.86	38.59	38.81	15.1	20.8	22.81	6.45	5.18	8.3	1610	11008109	PSS17218.1	698	1.1e-70	Histone deacetylase complex subunit like [Actinidia chinensis var. chinensis]	XM_010248697.2	XM_010248697	240	3.63723e-120	PREDICTED: Nelumbo nucifera uncharacterized LOC104590151 (LOC104590151), mRNA	--	--	--	--	--	--	--	--	PF13867	Sin3 binding region of histone deacetylase complex subunit SAP30	--	--	GO:0005515	protein binding
Cluster-32079.40085	107	45	111	51	21	44	39	20	16	27	3	17	1.42	0.64	1.94	0.82	0.43	0.87	0.79	0.34	0.29	0.44	0.05	0.3	3010	10989589	PSR87598.1	485	1e-45	DNA repair protein [Actinidia chinensis var. chinensis]	--	--	--	--	--	K10846	ERCC5, XPG, RAD2	DNA excision repair protein ERCC-5	http://www.genome.jp/dbget-bin/www_bget?ko:K10846	Q9ATY5	182	6.3e-12	DNA repair protein UVH3 OS=Arabidopsis thaliana GN=UVH3 PE=2 SV=1	PF08147	DBP10CT (NUC160) domain	--	--	GO:0005524//GO:0003723//GO:0016818	ATP binding//RNA binding//hydrolase activity, acting on acid anhydrides, in phosphorus-containing anhydrides
Cluster-32079.40086	1641	2408	818	834	693	870	1088	1199	904	1913	2796	2880	17.16	26.94	11.22	10.52	11.26	13.46	17.37	16.19	12.87	24.51	37.8	40.29	3752	11012044	PSS24289.1	5113	0	FT-interacting protein [Actinidia chinensis var. chinensis]	XM_002301317.2	XM_002301317	1078	0	Populus trichocarpa hypothetical protein (POPTR_0002s15950g) mRNA, complete cds	--	--	--	--	B8XCH5	1927	3.6e-214	Protein QUIRKY OS=Arabidopsis thaliana GN=QKY PE=2 SV=1	PF00168	C2 domain	--	--	GO:0005515	protein binding
Cluster-23685.0	28	61	36	6	12	16	14	15	11	0	2	1	1.37	3.22	2.32	0.35	0.93	1.19	1.06	0.96	0.75	0	0.13	0.07	1015	11014965	PSS30052.1	1211	2.3e-130	Cysteine-rich repeat secretory protein like [Actinidia chinensis var. chinensis]	XM_016025884.1	XM_016025884	175	3.07622e-84	PREDICTED: Ziziphus jujuba cysteine-rich repeat secretory protein 60-like (LOC107417271), mRNA	--	--	--	--	Q0WPN8	806	9.4e-85	Cysteine-rich repeat secretory protein 60 OS=Arabidopsis thaliana GN=CRRSP60 PE=1 SV=1	--	--	--	--	--	--
Cluster-32079.49753	141	284	75	124	95	95	139	239	116	285	306	254	3.37	7.28	2.35	3.57	3.55	3.38	5.1	7.41	3.8	8.4	9.52	8.18	1795	10992885	PSR92649.1	442	6e-41	F-box only protein [Actinidia chinensis var. chinensis]	--	--	--	--	--	--	--	--	--	--	--	--	--	--	--	--	--	--	--
Cluster-32079.12076	55	4	31	51	40	31	4	19	21	5	9	10	0.7	0.05	0.52	0.79	0.8	0.59	0.08	0.31	0.37	0.08	0.15	0.17	3115	10999685	PSS02853.1	390	1.1e-34	Separase [Actinidia chinensis var. chinensis]	XM_007225599.1	XM_007225599	64	4.89359e-22	Prunus persica hypothetical protein (PRUPE_ppa000043mg) mRNA, complete cds	K02365	ESP1	separase	http://www.genome.jp/dbget-bin/www_bget?ko:K02365	Q5IBC5	163	1e-09	Separase OS=Arabidopsis thaliana GN=ESP1 PE=2 SV=1	--	--	--	--	--	--
Cluster-32079.12075	9	13	15	180	164	170	81	304	204	2	0	0	1.6	2.53	3.51	37.26	48.98	48.68	23.22	72.77	53.66	0.47	0	0	473	11015999	PSS31364.1	225	2.3e-16	Proline-rich protein, partial [Actinidia chinensis var. chinensis]	--	--	--	--	--	--	--	--	--	--	--	--	--	--	--	--	--	--	--
Cluster-32079.33249	77.33	188.45	37.46	108.59	117.87	115.3	53.23	57.02	100.31	48.53	26.97	31.04	4.3	11.31	2.74	7.22	10.43	9.74	4.6	4.15	7.8	3.38	1.99	2.37	927	10987917	PSR84956.1	762	2.4e-78	Disease resistance protein [Actinidia chinensis var. chinensis]	--	--	--	--	--	--	--	--	--	Q9T048	133	9.3e-07	Disease resistance protein At4g27190 OS=Arabidopsis thaliana GN=At4g27190 PE=2 SV=1	PF07851//PF16326//PF10473	TMPIT-like protein//ABC transporter C-terminal domain//Leucine-rich repeats of kinetochore protein Cenp-F/LEK1	--	--	GO:0003677//GO:0042803//GO:0008134//GO:0045502	DNA binding//protein homodimerization activity//transcription factor binding//dynein binding
Cluster-32079.37208	76.85	18.04	46.9	50.58	17	21.08	7	32.92	12	2.01	14.35	2	3.06	0.77	2.46	2.42	1.07	1.26	0.43	1.71	0.66	0.1	0.75	0.11	1186	--	--	--	--	--	XM_018991925.1	XM_018991925	163	1.6929e-77	PREDICTED: Juglans regia armadillo repeat-containing kinesin-like protein 3 (LOC109010941), transcript variant X2, mRNA	K10396	KIF5	kinesin family member 5	http://www.genome.jp/dbget-bin/www_bget?ko:K10396	Q5VQ09	420	6.3e-40	Armadillo repeat-containing kinesin-like protein 2 OS=Oryza sativa subsp. japonica GN=Os06g0137100 PE=2 SV=1	PF00514//PF01264	Armadillo/beta-catenin-like repeat//Chorismate synthase	GO:0006571//GO:0009094//GO:0000162//GO:0009073	tyrosine biosynthetic process//L-phenylalanine biosynthetic process//tryptophan biosynthetic process//aromatic amino acid family biosynthetic process	GO:0004107//GO:0005515	chorismate synthase activity//protein binding
Cluster-32079.37201	9371.71	10616.1	6388.05	5241.2	2455.22	2164.8	3550.89	2827.09	2419.1	3690.5	2704.75	2499.64	403.23	491.58	361.17	270.2	166.85	140.31	236.19	158.58	144.29	197.47	153.02	146.47	1119	5119787	KMS93274.1	174	4.4e-10	hypothetical protein BVRB_033130, partial [Beta vulgaris subsp. vulgaris]	AP017381.1	AP017381	865	0	Moraxella osloensis DNA, complete genome, strain: KMC41	--	--	--	--	--	--	--	--	--	--	--	--	--	--
Cluster-32079.37205	112	39	78.98	15	23	24.86	4	21	32	2	11	11	2.63	0.98	2.44	0.42	0.85	0.87	0.14	0.64	1.03	0.06	0.34	0.35	1821	11012731	PSS25994.1	1815	3.7e-200	Translocase of chloroplast like [Actinidia chinensis var. chinensis]	XM_010648807.1	XM_010648807	774	0	PREDICTED: Vitis vinifera translocase of chloroplast 120, chloroplastic-like (LOC100262391), transcript variant X3, mRNA	--	--	--	--	Q9SLF3	1702	2.1e-188	Translocase of chloroplast 132, chloroplastic OS=Arabidopsis thaliana GN=TOC132 PE=1 SV=1	--	--	--	--	--	--
Cluster-32490.0	183	12	106	152	69	68	17	7	31	2	0	0	5.05	0.36	3.84	5.04	2.99	2.8	0.72	0.25	1.18	0.07	0	0	1591	10997142	PSR98790.1	1785	9.8e-197	Protein CHROMOSOME TRANSMISSION FIDELITY like [Actinidia chinensis var. chinensis]	--	--	--	--	--	K11268	ESCO, ECO1	N-acetyltransferase	http://www.genome.jp/dbget-bin/www_bget?ko:K11268	A7UL74	696	8.4e-72	Protein CHROMOSOME TRANSMISSION FIDELITY 7 OS=Arabidopsis thaliana GN=CTF7 PE=1 SV=1	PF13508//PF00583	Acetyltransferase (GNAT) domain//Acetyltransferase (GNAT) family	GO:0042967	acyl-carrier-protein biosynthetic process	GO:0008080	N-acetyltransferase activity
Cluster-32079.32188	83	782.79	115	43	22	45	1397.15	1087	807.17	7321.4	10408.4	9800.34	11.07	114.09	20.22	6.75	4.84	9.49	297.25	193.73	156.41	1260.64	1904.05	1859.47	542	10987799	PSR84838.1	590	1.2e-58	Galactinol synthase [Actinidia chinensis var. chinensis]	KF472133.1	KF472133	144	2.72642e-67	Camellia sinensis cultivar Longjin 43 galactinol synthase 1 (GS1) mRNA, complete cds	K18819	GOLS	inositol 3-alpha-galactosyltransferase	http://www.genome.jp/dbget-bin/www_bget?ko:K18819	O22693	442	8.1e-43	Galactinol synthase 4 OS=Arabidopsis thaliana GN=GOLS4 PE=2 SV=1	PF01501	Glycosyl transferase family 8	--	--	GO:0016757	transferase activity, transferring glycosyl groups
Cluster-32079.47999	383	182	272	288	237	281	146	219	163	112	47	34	25.51	13.1	23.83	22.88	25.24	28.57	15.17	19.15	15.25	9.38	4.17	3.12	819	11016860	PSS32568.1	1101	1e-117	Glycosyltransferase [Actinidia chinensis var. chinensis]	--	--	--	--	--	--	--	--	--	Q3E9A4	197	3.1e-14	Probable glycosyltransferase At5g20260 OS=Arabidopsis thaliana GN=At5g20260 PE=3 SV=3	--	--	--	--	--	--
Cluster-32079.42627	16	38	24	2	7	5	1	7	2	0	0	4	0.71	1.81	1.39	0.11	0.49	0.33	0.07	0.4	0.12	0	0	0.24	1097	--	--	--	--	--	XR_001620365.1	XR_001620365	95	9.87805e-40	PREDICTED: Arachis ipaensis ubiquitin carboxyl-terminal hydrolase 22-like (LOC107640517), transcript variant X4, misc_RNA	K11366	USP22_27_51, UBP8	ubiquitin carboxyl-terminal hydrolase 22/27/51	http://www.genome.jp/dbget-bin/www_bget?ko:K11366	Q9LEW0	349	9.9e-32	Ubiquitin carboxyl-terminal hydrolase 22 OS=Arabidopsis thaliana GN=UBP22 PE=2 SV=1	PF00443	Ubiquitin carboxyl-terminal hydrolase	GO:0016579	protein deubiquitination	GO:0036459	ubiquitinyl hydrolase activity
Cluster-32079.26359	27	75.09	3.61	110	34	25	109	140.91	119	294	461	304.15	0.81	2.42	0.14	3.97	1.6	1.12	5.03	5.49	4.92	10.91	18.08	12.35	1485	--	--	--	--	--	--	--	--	--	--	--	--	--	--	--	--	--	--	--	--	--	--	--	--
Cluster-14390.0	0	5	0	10	9	10	48	37	15	118	102	52	0	0.11	0	0.24	0.28	0.3	1.46	0.95	0.41	2.89	2.63	1.39	2103	--	--	--	--	--	--	--	--	--	--	--	--	--	--	--	--	--	--	PF01036	Bacteriorhodopsin-like protein	--	--	--	--
Cluster-32079.45396	43.23	26	10	148.98	52.01	59.92	97.51	159.01	33.24	226.77	202.98	65	1.55	1	0.47	6.41	2.93	3.22	5.39	7.42	1.65	10.08	9.53	3.16	1288	11016293	PSS31658.1	361	1.1e-31	Low affinity sulfate transporter like [Actinidia chinensis var. chinensis]	--	--	--	--	--	K17469	SULTR2	sulfate transporter 2, low-affinity	http://www.genome.jp/dbget-bin/www_bget?ko:K17469	P53393	302	3.3e-26	Low affinity sulfate transporter 3 OS=Stylosanthes hamata GN=ST3 PE=2 SV=1	PF00916	Sulfate permease family	GO:0008272	sulfate transport	GO:0015116	sulfate transmembrane transporter activity
Cluster-32079.45394	24	0	4	72	24	22	54	53	10	120	70	28	3.9	0	0.86	13.71	6.53	5.74	14.13	11.6	2.4	25.46	15.8	6.56	492	9898944	PKA49084.1	220	9e-16	Sulfate transporter 1.3 [Apostasia shenzhenica]	XM_006433978.1	XM_006433978	57	5.6706e-19	Citrus clementina hypothetical protein (CICLE_v10000521mg) mRNA, complete cds	K17469	SULTR2	sulfate transporter 2, low-affinity	http://www.genome.jp/dbget-bin/www_bget?ko:K17469	O04722	151	4e-09	Sulfate transporter 2.1 OS=Arabidopsis thaliana GN=SULTR2;1 PE=2 SV=1	PF00916	Sulfate permease family	GO:0008272	sulfate transport	GO:0015116	sulfate transmembrane transporter activity
Cluster-32079.45395	106	18	31.99	257	143	311	254	434	234	311	435.81	268	4.07	0.74	1.62	11.85	8.66	17.96	15.07	21.72	12.44	14.83	21.97	13.99	1220	11016293	PSS31658.1	668	2.5e-67	Low affinity sulfate transporter like [Actinidia chinensis var. chinensis]	XM_007018799.2	XM_007018799	104	1.09444e-44	PREDICTED: Theobroma cacao low affinity sulfate transporter 3 (LOC18592208), mRNA	K17469	SULTR2	sulfate transporter 2, low-affinity	http://www.genome.jp/dbget-bin/www_bget?ko:K17469	P53393	342	7.2e-31	Low affinity sulfate transporter 3 OS=Stylosanthes hamata GN=ST3 PE=2 SV=1	PF00916	Sulfate permease family	GO:0008272	sulfate transport	GO:0015116	sulfate transmembrane transporter activity
Cluster-32079.17568	358	401	283	305	308.02	360	282	612	461.01	663	859.85	904.27	3.97	4.76	4.12	4.08	5.31	5.91	4.78	8.77	6.97	9.02	12.35	13.44	3550	10992188	PSR91416.1	1420	4.6e-154	Beta-amylase [Actinidia chinensis var. chinensis]	KP739462.1	KP739462	484	0	Camellia sinensis beta-amylase 6 mRNA, complete cds	K01177	E3.2.1.2	beta-amylase	http://www.genome.jp/dbget-bin/www_bget?ko:K01177	O23553	543	1e-53	Beta-amylase 3, chloroplastic OS=Arabidopsis thaliana GN=BAM3 PE=1 SV=3	PF09297//PF01373	NADH pyrophosphatase zinc ribbon domain//Glycosyl hydrolase family 14	GO:0005982//GO:0005985//GO:0000272	starch metabolic process//sucrose metabolic process//polysaccharide catabolic process	GO:0016161//GO:0046872//GO:0016787	beta-amylase activity//metal ion binding//hydrolase activity
Cluster-32079.17569	72	60	65	52	50.98	53	47	113	78.99	98	147.15	195.73	4.32	3.88	5.12	3.72	4.87	4.83	4.38	8.88	6.63	7.36	11.7	16.13	880	--	--	--	--	--	KP739462.1	KP739462	547	0	Camellia sinensis beta-amylase 6 mRNA, complete cds	K01177	E3.2.1.2	beta-amylase	http://www.genome.jp/dbget-bin/www_bget?ko:K01177	Q9LIR6	716	2.2e-74	Beta-amylase 1, chloroplastic OS=Arabidopsis thaliana GN=BAM1 PE=1 SV=1	PF01373//PF02209	Glycosyl hydrolase family 14//Villin headpiece domain	GO:0000272//GO:0005985//GO:0005982//GO:0007010	polysaccharide catabolic process//sucrose metabolic process//starch metabolic process//cytoskeleton organization	GO:0016161//GO:0003779	beta-amylase activity//actin binding
Cluster-32079.61619	158.03	18	107.91	265.33	123.5	88.06	118.79	129.16	112.99	53.99	2	6	9.78	1.2	8.78	19.6	12.19	8.3	11.45	10.48	9.8	4.19	0.16	0.51	861	11005503	PSS12059.1	465	6.1e-44	Auxin-responsive protein [Actinidia chinensis var. chinensis]	XM_006352344.2	XM_006352344	88	5.99051e-36	PREDICTED: Solanum tuberosum auxin-responsive protein SAUR21-like (LOC102584752), mRNA	K14488	SAUR	SAUR family protein	http://www.genome.jp/dbget-bin/www_bget?ko:K14488	Q9FJG0	292	3.2e-25	Auxin-responsive protein SAUR20 OS=Arabidopsis thaliana GN=SAUR20 PE=2 SV=1	PF02519	Auxin responsive protein	GO:0009733	response to auxin	--	--
Cluster-32079.14038	420	615	272	320	235	227	309	295	342.1	373	643	555	9.77	15.33	8.3	8.95	8.54	7.86	11.02	8.89	10.91	10.69	19.46	17.38	1838	10988151	PSR85190.1	2202	5e-245	ATP-citrate synthase alpha chain protein [Actinidia chinensis var. chinensis]	JN857064.1	JN857064	628	0	Camellia sinensis cultivar Longjing 43 ATP-citrate synthase (ACS1) mRNA, complete cds	K01648	ACLY	ATP citrate (pro-S)-lyase	http://www.genome.jp/dbget-bin/www_bget?ko:K01648	Q2QZ86	2000	6e-223	ATP-citrate synthase alpha chain protein 2 OS=Oryza sativa subsp. japonica GN=ACLA-2 PE=2 SV=2	--	--	--	--	--	--
Cluster-32079.34722	1042	624.25	550	1672	1177.25	1259.01	1095.98	1373	1233	1468.99	1846.56	1359.04	16.05	10.3	11.12	31.03	28.24	28.77	25.82	27.34	25.93	27.78	36.87	28.08	2635	11009837	PSS19629.1	2411	4.2e-269	Myosin-11 like [Actinidia chinensis var. chinensis]	--	--	--	--	--	--	--	--	--	A7E2Y1	157	4.4e-09	Myosin-7B OS=Homo sapiens GN=MYH7B PE=1 SV=3	--	--	--	--	--	--
Cluster-32079.34721	2782	2257	2478	2408	1880	2223	1313	2089	1777	1397	750	819	43.23	37.56	50.55	45.09	45.5	51.25	31.22	41.98	37.71	26.66	15.11	17.08	2614	7518744	XP_019151516.1	1753	8.3e-193	PREDICTED: protein KINESIN LIGHT CHAIN-RELATED 2 [Ipomoea nil]	XM_011072054.1	XM_011072054	680	0	PREDICTED: Sesamum indicum nephrocystin-3 (LOC105156026), mRNA	--	--	--	--	Q68G30	151	2.2e-08	Kinesin light chain 3 OS=Rattus norvegicus GN=Klc3 PE=1 SV=1	PF13014//PF13374//PF13176//PF13414//PF08631//PF13181//PF13174//PF00515//PF00637	KH domain//Tetratricopeptide repeat//Tetratricopeptide repeat//TPR repeat//Meiosis protein SPO22/ZIP4 like//Tetratricopeptide repeat//Tetratricopeptide repeat//Tetratricopeptide repeat//Region in Clathrin and VPS	GO:0051321//GO:0016192//GO:0006886	meiotic cell cycle//vesicle-mediated transport//intracellular protein transport	GO:0003723//GO:0005515	RNA binding//protein binding
Cluster-32079.34720	17	48	28	89	43	47.02	26	32	48	23	7	8	0.55	1.66	1.18	3.44	2.18	2.27	1.29	1.34	2.13	0.92	0.29	0.35	1403	11003410	PSS09371.1	256	1.7e-19	Protein KINESIN LIGHT CHAIN-RELATED like [Actinidia chinensis var. chinensis]	XM_017380351.1	XM_017380351	62	2.8134e-21	PREDICTED: Daucus carota subsp. sativus nephrocystin-3 (LOC108209445), mRNA	--	--	--	--	--	--	--	--	--	--	--	--	--	--
Cluster-32079.34729	1493.01	488.94	1010	1045.89	549	418	458.07	369.64	379	494	232	216	122.59	43.5	109.12	102.1	72.6	52.81	58.97	40.01	44.05	51.31	25.54	24.64	715	11017984	PSS33692.1	342	9.3e-30	60S ribosomal protein [Actinidia chinensis var. chinensis]	XM_002283559.3	XM_002283559	132	1.71254e-60	PREDICTED: Vitis vinifera 60S ribosomal protein L34 (LOC100252617), mRNA	K02915	RP-L34e, RPL34	large subunit ribosomal protein L34e	http://www.genome.jp/dbget-bin/www_bget?ko:K02915	P40590	336	2.1e-30	60S ribosomal protein L34 OS=Pisum sativum GN=RPL34 PE=2 SV=1	PF01199	Ribosomal protein L34e	GO:0006412//GO:0042254	translation//ribosome biogenesis	GO:0003735	structural constituent of ribosome
Cluster-32079.54096	1738.45	2278	989.62	6078.63	3741	4414	3872	6945	4509	3407.38	1515	883	69.08	97.96	52.36	289.6	234.39	269.6	240.33	360.17	247.93	169.63	79.84	49.39	1189	11003650	PSS09611.1	427	2.2e-39	DCTP pyrophosphatase [Actinidia chinensis var. chinensis]	XM_009373909.2	XM_009373909	137	4.82038e-63	PREDICTED: Pyrus x bretschneideri dCTP pyrophosphatase 1-like (LOC103961366), mRNA	K16904	DCTPP1	dCTP diphosphatase	http://www.genome.jp/dbget-bin/www_bget?ko:K16904	Q91VC0	194	1e-13	dCTP pyrophosphatase 1 OS=Rattus norvegicus GN=Dctpp1 PE=2 SV=1	--	--	--	--	--	--
Cluster-32079.54095	541.55	0	1114.38	39	25	19	9	15	6	5.62	7	0	14.72	0	39.77	1.27	1.06	0.77	0.38	0.53	0.22	0.19	0.25	0	1612	10988811	PSR86311.1	368	2e-32	DCTP pyrophosphatase [Actinidia chinensis var. chinensis]	XM_012979754.1	XM_012979754	115	1.11799e-50	PREDICTED: Erythranthe guttatus dCTP pyrophosphatase 1-like (LOC105955948), mRNA	K16904	DCTPP1	dCTP diphosphatase	http://www.genome.jp/dbget-bin/www_bget?ko:K16904	Q91VC0	190	4e-13	dCTP pyrophosphatase 1 OS=Rattus norvegicus GN=Dctpp1 PE=2 SV=1	--	--	--	--	--	--
Cluster-32079.54094	124	131	19	607	262	262	276	350.97	287	300	102	47	6.02	6.85	1.21	35.26	20.14	19.22	20.75	22.25	19.37	18.15	6.53	3.12	1023	11003650	PSS09611.1	164	5.8e-09	DCTP pyrophosphatase [Actinidia chinensis var. chinensis]	--	--	--	--	--	--	--	--	--	--	--	--	--	PF06085	Lipoprotein Rz1 precursor	GO:0019064	fusion of virus membrane with host plasma membrane	--	--
Cluster-32079.54091	269.35	92	216.06	214.01	107	161	81.98	102.31	96	23	9	3	9.56	3.51	10.08	9.12	5.98	8.58	4.49	4.73	4.71	1.01	0.42	0.14	1298	10999202	PSS01915.1	820	6.3e-85	Dehydration-responsive element-binding protein, partial [Actinidia chinensis var. chinensis]	XM_013597691.1	XM_013597691	51	3.38388e-15	Medicago truncatula AP2 domain class transcription factor partial mRNA	K09286	EREBP	EREBP-like factor	http://www.genome.jp/dbget-bin/www_bget?ko:K09286	Q9LYD3	370	4.3e-34	Dehydration-responsive element-binding protein 3 OS=Arabidopsis thaliana GN=DREB3 PE=2 SV=1	PF00847	AP2 domain	GO:0006355	regulation of transcription, DNA-templated	GO:0003700	transcription factor activity, sequence-specific DNA binding
Cluster-32079.54099	554	4716.38	251	234	164	151	156	159	201	246	267	224.97	3.57	32.53	2.12	1.82	1.64	1.44	1.53	1.32	1.76	1.94	2.22	1.94	5912	10987382	PSR78125.1	905	4e-94	D-inositol 3-phosphate glycosyltransferase [Actinidia chinensis var. chinensis]	XM_018975031.1	XM_018975031	214	3.85081e-105	PREDICTED: Juglans regia D-inositol 3-phosphate glycosyltransferase (LOC108998478), transcript variant X3, mRNA	--	--	--	--	--	--	--	--	PF00242	DNA polymerase (viral) N-terminal domain	GO:0006260	DNA replication	GO:0003887//GO:0003677	DNA-directed DNA polymerase activity//DNA binding
Cluster-32079.11447	0	11	0	22	66	64	44	18	102	77	40	52	0	0.1	0	0.24	0.91	0.84	0.6	0.21	1.23	0.84	0.46	0.62	4378	11007247	PSS15674.1	207	2.6e-13	Insulin-degrading enzyme-like, partial [Actinidia chinensis var. chinensis]	--	--	--	--	--	--	--	--	--	--	--	--	--	PF00097//PF00502	Zinc finger, C3HC4 type (RING finger)//Phycobilisome protein	GO:0015979	photosynthesis	GO:0046872	metal ion binding
Cluster-32079.10649	136.02	185	86	281	208.22	571.6	1213.07	3277.48	574.28	3200	1884.5	1246.83	0.98	1.42	0.81	2.43	2.31	6.05	13.26	30.31	5.6	28.06	17.44	11.94	5347	11000473	PSS04365.1	450	2.1e-41	L-3-cyanoalanine synthase [Actinidia chinensis var. chinensis]	AM456442.1	AM456442	186	1.27865e-89	Vitis vinifera, whole genome shotgun sequence, contig VV78X232742.11, clone ENTAV 115	K13034	ATCYSC1	L-3-cyanoalanine synthase/ cysteine synthase	http://www.genome.jp/dbget-bin/www_bget?ko:K13034	Q9FS29	435	5.2e-41	Bifunctional L-3-cyanoalanine synthase/cysteine synthase 2, mitochondrial OS=Solanum tuberosum GN=PCAS-2 PE=1 SV=1	PF05695//PF01296	Plant protein of unknown function (DUF825)//Galanin	GO:0007165	signal transduction	GO:0005524//GO:0005179	ATP binding//hormone activity
Cluster-32079.10647	89	131	24	228	190	235	43	133	91	59	46	17	2.48	3.91	0.88	7.63	8.29	9.77	1.84	4.81	3.48	2.03	1.67	0.64	1580	11006164	PSS13924.1	1924	7.4e-213	Acidic mammalian chitinase [Actinidia chinensis var. chinensis]	--	--	--	--	--	K01183	E3.2.1.14	chitinase	http://www.genome.jp/dbget-bin/www_bget?ko:K01183	Q13231	444	1.4e-42	Chitotriosidase-1 OS=Homo sapiens GN=CHIT1 PE=1 SV=1	PF00704//PF03644	Glycosyl hydrolases family 18//Glycosyl hydrolase family 85	GO:0005975	carbohydrate metabolic process	GO:0004553//GO:0033925	hydrolase activity, hydrolyzing O-glycosyl compounds//mannosyl-glycoprotein endo-beta-N-acetylglucosaminidase activity
Cluster-32079.12862	530	385	435	772	644	646	896	1090	939	1217.99	1580.9	1441.99	12.74	9.92	13.73	22.32	24.21	23.14	33.05	33.96	30.96	36.09	49.47	46.71	1787	11010837	PSS21425.1	741	1.3e-75	hypothetical protein CEY00_Acc10469 [Actinidia chinensis var. chinensis]	XM_011099704.1	XM_011099704	122	1.59538e-54	PREDICTED: Sesamum indicum uncharacterized LOC105176795 (LOC105176795), transcript variant X2, mRNA	--	--	--	--	--	--	--	--	--	--	--	--	--	--
Cluster-32079.12864	457	327	334	850	534	611	550	721	749.96	687	1021	962	2.31	1.76	2.21	5.18	4.18	4.55	4.23	4.69	5.14	4.24	6.64	6.48	7479	10997448	PSR99643.1	4542	0	Pentatricopeptide repeat-containing protein [Actinidia chinensis var. chinensis]	XM_019216320.1	XM_019216320	651	0	PREDICTED: Vitis vinifera pentatricopeptide repeat-containing protein At1g19720 (LOC100255764), mRNA	--	--	--	--	Q9FXH1	2499	3.4e-280	Pentatricopeptide repeat-containing protein At1g19720 OS=Arabidopsis thaliana GN=DYW7 PE=2 SV=1	PF17049//PF04333//PF02232	ATPase expression protein 1//MlaA lipoprotein//Alpha trans-inducing protein (Alpha-TIF)	GO:0006417//GO:0006355	regulation of translation//regulation of transcription, DNA-templated	GO:0045182//GO:0003677	translation regulator activity//DNA binding
Cluster-32079.718	2	2	1	12	6	5	7	4	9	17	8	23	0.12	0.13	0.08	0.84	0.56	0.45	0.64	0.31	0.74	1.25	0.62	1.86	891	11002008	PSS06350.1	698	6.1e-71	Calmodulin like [Actinidia chinensis var. chinensis]	XM_002274812.3	XM_002274812	194	7.37673e-95	PREDICTED: Vitis vinifera calmodulin-like protein 8 (LOC100249330), transcript variant X1, mRNA	K02183	CALM	calmodulin	http://www.genome.jp/dbget-bin/www_bget?ko:K02183	P04464	503	1.1e-49	Calmodulin OS=Triticum aestivum PE=1 SV=3	PF13202//PF13499//PF02617//PF13833//PF13405//PF04963//PF03874//PF12763//PF00036//PF10591	EF hand//EF-hand domain pair//ATP-dependent Clp protease adaptor protein ClpS//EF-hand domain pair//EF-hand domain//Sigma-54 factor, core binding domain//RNA polymerase Rpb4//Cytoskeletal-regulatory complex EF hand//EF hand//Secreted protein acidic and rich in cysteine Ca binding region	GO:0006352//GO:0006144//GO:0006206//GO:0006351//GO:0030163//GO:0007165	DNA-templated transcription, initiation//purine nucleobase metabolic process//pyrimidine nucleobase metabolic process//transcription, DNA-templated//protein catabolic process//signal transduction	GO:0003899//GO:0005509//GO:0005515//GO:0003677	DNA-directed RNA polymerase activity//calcium ion binding//protein binding//DNA binding
Cluster-32079.11512	243	226	185	18	72	77	25	11	47	65	81	80	27.9	28.26	27.98	2.44	13.52	13.84	4.55	1.68	7.77	9.56	12.65	12.96	587	10990054	PSR88063.1	566	8.1e-56	Homeobox protein cut-like [Actinidia chinensis var. chinensis]	--	--	--	--	--	--	--	--	--	--	--	--	--	--	--	--	--	--	--
Cluster-32079.55322	11	541	1	41	55	63	143	141	238.26	132	764	621	0.09	4.58	0.01	0.39	0.68	0.74	1.73	1.44	2.56	1.28	7.81	6.57	4870	10988706	PSR86206.1	746	9.1e-76	Endonuclease [Actinidia chinensis var. chinensis]	--	--	--	--	--	--	--	--	--	P10978	253	6e-20	Retrovirus-related Pol polyprotein from transposon TNT 1-94 OS=Nicotiana tabacum PE=2 SV=1	PF00508//PF00967	E2 (early) protein, N terminal//Barwin family	GO:0016032//GO:0006355//GO:0042742//GO:0050832//GO:0006275	viral process//regulation of transcription, DNA-templated//defense response to bacterium//defense response to fungus//regulation of DNA replication	--	--
Cluster-32079.55329	96	112	23	182	131	107	195	222	167	280	172	142	6.33	7.98	1.99	14.3	13.79	10.76	20.03	19.2	15.45	23.18	15.08	12.9	825	--	--	--	--	--	--	--	--	--	--	--	--	--	--	--	--	--	--	PF14630	Origin recognition complex (ORC) subunit 5 C-terminus	GO:0006260	DNA replication	--	--
Cluster-32079.39528	3942.09	11011.9	4442.62	1485.24	1716.88	1790.91	1377.66	1770.53	2046.72	1614.36	1952.18	2171.12	34.49	103.05	51	15.68	23.31	23.16	18.39	19.99	24.36	17.29	22.06	25.39	4431	11004417	PSS10378.1	1178	6.7e-126	Aspartic proteinase [Actinidia chinensis var. chinensis]	XM_015527001.1	XM_015527001	339	9.38684e-175	PREDICTED: Citrus sinensis aspartic proteinase (LOC102622108), transcript variant X3, mRNA	K08245	E3.4.23.40	phytepsin	http://www.genome.jp/dbget-bin/www_bget?ko:K08245	O04057	932	1e-98	Aspartic proteinase OS=Cucurbita pepo PE=2 SV=1	PF00026//PF05184	Eukaryotic aspartyl protease//Saposin-like type B, region 1	GO:0006629//GO:0006508	lipid metabolic process//proteolysis	GO:0004190	aspartic-type endopeptidase activity
Cluster-19060.0	8	4	16	3	4	0	0	0	1	0	0	0	1.14	0.62	3	0.5	0.94	0	0	0	0.21	0	0	0	525	10997495	PSR99690.1	649	1.7e-65	Myosin heavy chain kinase [Actinidia chinensis var. chinensis]	XM_012991115.1	XM_012991115	109	7.5371e-48	PREDICTED: Erythranthe guttatus vegetative incompatibility protein HET-E-1 (LOC105966550), mRNA	--	--	--	--	A5DHD2	140	8.1e-08	Probable cytosolic iron-sulfur protein assembly protein 1 OS=Meyerozyma guilliermondii (strain ATCC 6260 / CBS 566 / DSM 6381 / JCM 1539 / NBRC 10279 / NRRL Y-324) GN=CIA1 PE=3 SV=2	PF00400	WD domain, G-beta repeat	--	--	GO:0005515	protein binding
Cluster-32079.68100	9	50	11	3	20	9	13	9	8	25	57	76	0.23	1.34	0.36	0.09	0.78	0.34	0.5	0.29	0.27	0.77	1.86	2.56	1727	11011597	PSS23842.1	2483	1.2e-277	Nodulation-signaling pathway 2 protein [Actinidia chinensis var. chinensis]	XM_010655130.1	XM_010655130	60	4.50132e-20	PREDICTED: Vitis vinifera nodulation-signaling pathway 2 protein-like (LOC104877372), mRNA	--	--	--	--	Q5NE24	322	2.1e-28	Nodulation-signaling pathway 2 protein OS=Medicago truncatula GN=NSP2 PE=1 SV=1	--	--	--	--	--	--
Cluster-32079.7501	170	293	201	79	49	78	99	56	58	154	187	254	3.93	7.26	6.1	2.2	1.77	2.68	3.51	1.68	1.84	4.38	5.62	7.91	1848	10997825	PSS00021.1	1072	5.4e-114	Oxidoreductase, N-terminal protein [Actinidia chinensis var. chinensis]	XM_013596494.1	XM_013596494	51	4.85746e-15	Medicago truncatula oxidoreductase family, NAD-binding rossmann fold protein mRNA	--	--	--	--	Q9SZ83	619	8.2e-63	Uncharacterized oxidoreductase At4g09670 OS=Arabidopsis thaliana GN=At4g09670 PE=1 SV=1	--	--	--	--	--	--
Cluster-32079.2919	331.09	273	76	40	32	24	22	20	15	38	24	72	6.64	5.87	2	0.97	1	0.72	0.68	0.52	0.41	0.94	0.63	1.94	2088	11005737	PSS13497.1	1965	1.7e-217	SNF2 domain-containing protein [Actinidia chinensis var. chinensis]	XM_015716574.1	XM_015716574	124	1.44404e-55	PREDICTED: Ricinus communis uncharacterized LOC8264664 (LOC8264664), transcript variant X9, mRNA	--	--	--	--	--	--	--	--	--	--	--	--	--	--
Cluster-32079.59766	17	36	12	18	21	17	19	24	37	40	68	81.06	0.25	0.56	0.23	0.31	0.47	0.37	0.42	0.45	0.73	0.71	1.28	1.58	2780	11002804	PSS07872.1	170	3.2e-09	Protein NRT1.. PTR FAMILY 2.9 like [Actinidia chinensis var. chinensis]	--	--	--	--	--	--	--	--	--	--	--	--	--	--	--	--	--	--	--
Cluster-32079.59764	0	0	0	29	6	14	46	29	16	55	41	33	0	0	0	2.6	0.72	1.61	5.41	2.87	1.7	5.22	4.12	3.44	756	11014888	PSS29975.1	246	1.3e-18	Glutamate receptor 3.6 like [Actinidia chinensis var. chinensis]	--	--	--	--	--	K05387	GRIP	glutamate receptor, ionotropic, plant	http://www.genome.jp/dbget-bin/www_bget?ko:K05387	Q9C8E7	192	1.1e-13	Glutamate receptor 3.3 OS=Arabidopsis thaliana GN=GLR3.3 PE=2 SV=1	--	--	--	--	--	--
Cluster-32079.59765	6	12	0	64	22	68	111	153	132	167	199.58	177	0.09	0.18	0	1.1	0.49	1.43	2.41	2.81	2.56	2.91	3.68	3.37	2832	--	--	--	--	--	--	--	--	--	--	--	--	--	--	--	--	--	--	--	--	--	--	--	--
Cluster-32079.44715	87.9	78	46.3	396.5	66	76	239.99	277	134.96	214	356.28	526.99	24.28	24.03	16.92	125.57	32.08	35.53	110.38	105.63	57.83	80.13	142.95	218.92	397	--	--	--	--	--	--	--	--	--	--	--	--	--	--	--	--	--	--	--	--	--	--	--	--
Cluster-32079.4234	64	139	41	29	37	26	94	69	108	55	57	73	5.99	14.12	5.05	3.22	5.61	3.77	13.85	8.54	14.39	6.54	7.19	9.54	660	11011134	PSS21722.1	422	4.5e-39	DNA polymerase subunit gamma-1 like [Actinidia chinensis var. chinensis]	--	--	--	--	--	--	--	--	--	--	--	--	--	PF13520//PF15168	Amino acid permease//Triple QxxK/R motif-containing protein family	GO:0006865//GO:0003333	amino acid transport//amino acid transmembrane transport	GO:0015171	amino acid transmembrane transporter activity
Cluster-32079.14020	254	106	157	175	162	138	92	109	109	49.98	18	21	8.86	3.97	7.2	7.33	8.89	7.22	4.95	4.95	5.25	2.16	0.82	0.99	1316	--	--	--	--	--	--	--	--	--	--	--	--	--	--	--	--	--	--	--	--	--	--	--	--
Cluster-32079.38269	1018.17	1492.52	468	173	382	340.56	175.99	182.16	321	274.25	378	396	13.83	21.7	8.34	2.83	8.07	6.85	3.65	3.2	5.95	4.57	6.65	7.21	2952	11014909	PSS29996.1	2046	9.9e-227	Aspartyl protease family protein [Actinidia chinensis var. chinensis]	XM_018974036.1	XM_018974036	203	2.49076e-99	PREDICTED: Juglans regia aspartyl protease family protein 1-like (LOC108997682), mRNA	--	--	--	--	Q9LX20	624	3.5e-63	Aspartic proteinase-like protein 1 OS=Arabidopsis thaliana GN=At5g10080 PE=1 SV=1	PF00026	Eukaryotic aspartyl protease	GO:0006508	proteolysis	GO:0004190	aspartic-type endopeptidase activity
Cluster-32079.22626	902	641	284	301	346	307	94	110	233	132	176	78	21.45	16.35	8.87	8.61	12.87	10.88	3.43	3.39	7.6	3.87	5.45	2.5	1803	10994945	PSR95763.1	1651	3.8e-181	Transcription factor like [Actinidia chinensis var. chinensis]	XM_018969280.1	XM_018969280	116	3.48492e-51	PREDICTED: Juglans regia transcription factor TCP17 (LOC108994161), transcript variant X2, mRNA	--	--	--	--	Q9FME3	427	1.5e-40	Transcription factor TCP5 OS=Arabidopsis thaliana GN=TCP5 PE=2 SV=1	PF00845	Geminivirus BL1 movement protein	GO:0046740	transport of virus in host, cell to cell	GO:0003677	DNA binding
Cluster-32079.6769	18	12	9	17.75	23.75	30	3	20.02	13	0	1	7.22	2.21	1.61	1.46	2.57	4.79	5.79	0.59	3.28	2.31	0	0.17	1.25	566	11012819	PSS26082.1	843	5.9e-88	Kinesin-like protein [Actinidia chinensis var. chinensis]	--	--	--	--	--	K10400	KIF15	kinesin family member 15	http://www.genome.jp/dbget-bin/www_bget?ko:K10400	Q27IK6	369	2.5e-34	Phragmoplast orienting kinesin 2 OS=Arabidopsis thaliana GN=POK2 PE=2 SV=1	--	--	--	--	--	--
Cluster-32079.6763	287	509	185	191	132	132	160	195	241	310	375	310	2.48	4.7	2.09	1.99	1.77	1.68	2.11	2.17	2.83	3.27	4.18	3.57	4491	10989670	PSR87679.1	1132	1.5e-120	Ribosomal protein L34Ae protein [Actinidia chinensis var. chinensis]	XM_017383468.1	XM_017383468	141	1.11174e-64	PREDICTED: Daucus carota subsp. sativus uncharacterized protein At5g19025 (LOC108211782), mRNA	--	--	--	--	P0C8Q9	265	2.2e-21	Uncharacterized protein At5g19025 OS=Arabidopsis thaliana GN=At5g19025 PE=2 SV=3	PF17122	Zinc-finger	--	--	GO:0005515//GO:0008270	protein binding//zinc ion binding
Cluster-19741.0	6	0	2	20	4	3	3	2	2	0	0	0	1.69	0	0.75	6.47	1.99	1.44	1.41	0.78	0.88	0	0	0	394	--	--	--	--	--	--	--	--	--	--	--	--	--	--	--	--	--	--	--	--	--	--	--	--
Cluster-32079.8757	23	0	2	115	154	198	303.08	46	247	208	91	18	0.18	0	0.02	1.11	1.91	2.34	3.7	0.47	2.68	2.03	0.94	0.19	4824	--	--	--	--	--	XM_002269384.3	XM_002269384	285	1.06641e-144	PREDICTED: Vitis vinifera pentatricopeptide repeat-containing protein At5g48730, chloroplastic (LOC100241357), mRNA	--	--	--	--	Q9FKC3	403	2.4e-37	Pentatricopeptide repeat-containing protein At5g48730, chloroplastic OS=Arabidopsis thaliana GN=At5g48730 PE=2 SV=2	PF05853//PF01352//PF10541	3-keto-5-aminohexanoate cleavage enzyme//KRAB box//Nuclear envelope localisation domain	GO:0019475//GO:0006355	L-lysine catabolic process to acetate//regulation of transcription, DNA-templated	GO:0003676//GO:0016740	nucleic acid binding//transferase activity
Cluster-32079.51348	654	722	771	919	1113.15	788	651	992	872	488	244	123	13.15	15.56	20.36	22.25	34.95	23.57	20.07	25.83	24.01	12.08	6.38	3.33	2082	--	--	--	--	--	LT594788.1	LT594788	249	4.69019e-125	Theobroma cacao genome assembly, chromosome: I	--	--	--	--	--	--	--	--	PF13414//PF13371//PF13181//PF00515	TPR repeat//Tetratricopeptide repeat//Tetratricopeptide repeat//Tetratricopeptide repeat	--	--	GO:0005515	protein binding
Cluster-32079.51345	185	178	134	170	189	181	96	182	179	52	38	27	8.43	8.73	8.02	9.28	13.62	12.44	6.77	10.82	11.32	2.95	2.28	1.68	1072	11006961	PSS14721.1	701	3.3e-71	Tetratricopeptide repeat protein like [Actinidia chinensis var. chinensis]	XM_010088952.1	XM_010088952	126	5.64313e-57	Morus notabilis hypothetical protein partial mRNA	--	--	--	--	--	--	--	--	--	--	--	--	--	--
Cluster-32079.51346	774	1014	632.04	1508.52	1200.85	1189.96	1168	1543.37	1171.95	749.41	205	151.03	13.62	19.11	14.6	31.97	32.94	31.09	31.46	35.13	28.18	16.2	4.68	3.57	2341	--	--	--	--	--	XM_002275563.2	XM_002275563	390	0	PREDICTED: Vitis vinifera uncharacterized LOC100264117 (LOC100264117), mRNA	--	--	--	--	--	--	--	--	PF13181//PF13371//PF00515//PF13414	Tetratricopeptide repeat//Tetratricopeptide repeat//Tetratricopeptide repeat//TPR repeat	--	--	GO:0005515	protein binding
Cluster-32079.51347	39	3	25	47	46	43	33	56	33	10	5	2	12.38	1.07	10.51	16.98	26.11	23.5	17.63	24.73	16.52	4.35	2.34	0.97	379	10988455	PSR85955.1	628	3.4e-63	DnaJ subfamily C member like [Actinidia chinensis var. chinensis]	XM_016321432.1	XM_016321432	54	1.99372e-17	PREDICTED: Arachis ipaensis uncharacterized LOC107619190 (LOC107619190), mRNA	--	--	--	--	--	--	--	--	PF00515//PF13414	Tetratricopeptide repeat//TPR repeat	--	--	GO:0005515	protein binding
Cluster-32079.51340	1117	1879.74	741	1501.14	1354.28	1676	1962	2593	2547	2503.29	3242.93	2376.29	7.98	14.35	6.94	12.94	15	17.67	21.37	23.88	24.72	21.87	29.89	22.66	5367	--	--	--	--	--	AM430678.1	AM430678	212	4.51924e-104	Vitis vinifera contig VV78X234028.23, whole genome shotgun sequence	--	--	--	--	P51281	256	3e-20	Uncharacterized protein ycf45 OS=Porphyra purpurea GN=ycf45 PE=3 SV=1	PF08477//PF10662//PF01637//PF02367//PF00158//PF00931//PF00910//PF13304//PF03193//PF01580//PF03266//PF00004//PF00437//PF00005//PF07728//PF01926//PF05496//PF00493//PF01695	Ras of Complex, Roc, domain of DAPkinase//Ethanolamine utilisation - propanediol utilisation//Archaeal ATPase//Threonylcarbamoyl adenosine biosynthesis protein TsaE//Sigma-54 interaction domain//NB-ARC domain//RNA helicase//AAA domain, putative AbiEii toxin, Type IV TA system//Protein of unknown function, DUF258//FtsK/SpoIIIE family//NTPase//ATPase family associated with various cellular activiti…	GO:0002949//GO:0006810//GO:0006355//GO:0006260//GO:0007264//GO:0006576//GO:0006281//GO:0006310	tRNA threonylcarbamoyladenosine modification//transport//regulation of transcription, DNA-templated//DNA replication//small GTPase mediated signal transduction//cellular biogenic amine metabolic process//DNA repair//DNA recombination	GO:0003924//GO:0003723//GO:0009378//GO:0005524//GO:0016887//GO:0043531//GO:0098519//GO:0008134//GO:0000166//GO:0003677//GO:0005525//GO:0003724	GTPase activity//RNA binding//four-way junction helicase activity//ATP binding//ATPase activity//ADP binding//nucleotide phosphatase activity, acting on free nucleotides//transcription factor binding//nucleotide binding//DNA binding//GTP binding//RNA helicase activity
Cluster-32079.51343	29	56	16	11	21	6	1	2	8	2.06	0	0	8.84	19.11	6.46	3.83	11.39	3.13	0.51	0.85	3.83	0.86	0	0	384	11018790	PSS34779.1	667	1e-67	Inactive receptor kinase [Actinidia chinensis var. chinensis]	XM_017327863.1	XM_017327863	155	1.44645e-73	PREDICTED: Malus x domestica probable inactive receptor kinase At5g58300 (LOC103419413), transcript variant X2, mRNA	--	--	--	--	Q9LVM0	494	5.4e-49	Probable inactive receptor kinase At5g58300 OS=Arabidopsis thaliana GN=At5g58300 PE=2 SV=1	PF00069//PF07714//PF05480	Protein kinase domain//Protein tyrosine kinase//Staphylococcus haemolytic protein	GO:0009405//GO:0006468	pathogenesis//protein phosphorylation	GO:0005524//GO:0004672	ATP binding//protein kinase activity
Cluster-32079.41241	664.66	423.01	746.92	217	214.42	186	60	68	98	29	16	28	20.21	13.81	29.82	7.93	10.23	8.46	2.81	2.69	4.1	1.09	0.64	1.15	1470	11010618	PSS21206.1	1721	2.4e-189	AP2-like ethylene-responsive transcription factor ANT [Actinidia chinensis var. chinensis]	XM_016012701.1	XM_016012701	229	4.31727e-114	PREDICTED: Ziziphus jujuba AP2-like ethylene-responsive transcription factor ANT (LOC107405629), mRNA	K09285	OVM, ANT	AP2-like factor, ANT lineage	http://www.genome.jp/dbget-bin/www_bget?ko:K09285	Q38914	669	1e-68	AP2-like ethylene-responsive transcription factor ANT OS=Arabidopsis thaliana GN=ANT PE=1 SV=2	PF00847	AP2 domain	GO:0006355	regulation of transcription, DNA-templated	GO:0003700	transcription factor activity, sequence-specific DNA binding
Cluster-32079.65495	12	23	13	77	27	23	63	67	51	75	33	24	0.86	1.77	1.22	6.54	3.08	2.51	7.01	6.28	5.12	6.73	3.14	2.36	783	--	--	--	--	--	--	--	--	--	--	--	--	--	--	--	--	--	--	--	--	--	--	--	--
Cluster-32079.29568	2040.07	680.42	1395.27	1232.71	922.56	958.02	633.95	650.79	672.03	516.01	275.43	304.1	66.59	23.86	59.82	48.31	47.31	46.83	31.86	27.61	30.23	20.84	11.76	13.44	1388	9299269	PAN16498.1	739	1.7e-75	hypothetical protein PAHAL_C00771 [Panicum hallii]	XM_011025757.1	XM_011025757	255	1.43329e-128	PREDICTED: Populus euphratica adenylate kinase 4 (LOC105125353), mRNA	K00939	adk, AK	adenylate kinase	http://www.genome.jp/dbget-bin/www_bget?ko:K00939	Q08479	722	7.1e-75	Adenylate kinase 3 OS=Oryza sativa subsp. japonica GN=ADK-A PE=2 SV=1	PF02203//PF05191//PF00202	Tar ligand binding domain homologue//Adenylate kinase, active site lid//Aminotransferase class-III	GO:0006935//GO:0006144//GO:0046034//GO:0007165	chemotaxis//purine nucleobase metabolic process//ATP metabolic process//signal transduction	GO:0008483//GO:0004888//GO:0004017//GO:0030170	transaminase activity//transmembrane signaling receptor activity//adenylate kinase activity//pyridoxal phosphate binding
Cluster-16938.0	3	0	0	5	0	5	13	2	7	44	17	1	0.09	0	0	0.17	0	0.21	0.57	0.07	0.27	1.55	0.63	0.04	1547	--	--	--	--	--	--	--	--	--	--	--	--	--	--	--	--	--	--	--	--	--	--	--	--
Cluster-32079.26629	81	87.05	53	39	35	38	54	65	74	126	156	164	1.75	2.01	1.5	1.01	1.18	1.22	1.79	1.82	2.19	3.35	4.38	4.76	1959	10989740	PSR87749.1	293	1.2e-23	E3 ubiquitin-protein like [Actinidia chinensis var. chinensis]	--	--	--	--	--	--	--	--	--	Q8LE94	131	3.4e-06	E3 ubiquitin-protein ligase At3g02290 OS=Arabidopsis thaliana GN=At3g02290 PE=2 SV=1	--	--	--	--	--	--
Cluster-19911.0	25	32	16	29	28	23	20	7	24	4	2	1	0.64	0.88	0.54	0.89	1.12	0.87	0.78	0.23	0.84	0.13	0.07	0.03	1700	--	--	--	--	--	--	--	--	--	--	--	--	--	--	--	--	--	--	--	--	--	--	--	--
Cluster-32079.3847	310	32	154	231	120	84	52	62	60	65	41	28	5.28	0.58	3.44	4.74	3.19	2.13	1.36	1.37	1.4	1.36	0.91	0.64	2408	10991884	PSR91112.1	1228	5.8e-132	Origin of replication complex subunit like [Actinidia chinensis var. chinensis]	XM_002312386.2	XM_002312386	263	8.97104e-133	Populus trichocarpa origin recognition complex subunit 4 family protein (POPTR_0008s12520g) mRNA, complete cds	K02606	ORC4	origin recognition complex subunit 4	http://www.genome.jp/dbget-bin/www_bget?ko:K02606	Q6EWX1	915	5.1e-97	Origin of replication complex subunit 4 OS=Arabidopsis thaliana GN=ORC4 PE=1 SV=1	PF01637//PF00158//PF00004//PF07728	Archaeal ATPase//Sigma-54 interaction domain//ATPase family associated with various cellular activities (AAA)//AAA domain (dynein-related subfamily)	GO:0006355	regulation of transcription, DNA-templated	GO:0016887//GO:0005524//GO:0008134	ATPase activity//ATP binding//transcription factor binding
Cluster-32079.3848	5	6	0	22	4	4	10	10	8	28	52	28	0.13	0.17	0	0.69	0.16	0.16	0.4	0.34	0.29	0.9	1.77	0.99	1664	--	--	--	--	--	--	--	--	--	--	--	--	--	--	--	--	--	--	--	--	--	--	--	--
Cluster-32079.24666	33	1.91	7.73	32.3	9	19	0	9	6	4	2	3	4.34	0.27	1.34	5	1.95	3.94	0	1.58	1.15	0.68	0.36	0.56	546	10988064	PSR85103.1	319	3.3e-27	Condensin-2 complex subunit like [Actinidia chinensis var. chinensis]	XM_008361018.1	XM_008361018	77	4.83164e-30	PREDICTED: Malus x domestica uncharacterized LOC103422954 (LOC103422954), mRNA	--	--	--	--	--	--	--	--	PF00412//PF06667	LIM domain//Phage shock protein B	GO:0006355//GO:0009271	regulation of transcription, DNA-templated//phage shock	GO:0008270	zinc ion binding
Cluster-32079.24663	98	159	63	38	25	14	33	33	52	101	165	139	2.08	3.62	1.76	0.97	0.83	0.44	1.08	0.91	1.51	2.64	4.56	3.98	1985	11003239	PSS08307.1	860	2.2e-89	Universal stress protein [Actinidia chinensis var. chinensis]	XM_011010666.1	XM_011010666	146	8.08793e-68	PREDICTED: Populus euphratica uncharacterized LOC105114192 (LOC105114192), transcript variant X2, mRNA	--	--	--	--	--	--	--	--	PF00582//PF07834	Universal stress protein family//RanGAP1 C-terminal domain	GO:0006950//GO:0007165	response to stress//signal transduction	GO:0005096	GTPase activator activity
Cluster-32079.39739	4914.13	3524	3434.16	3108	2131.07	2402.99	1896	2180.21	1756.03	1775.09	1299.97	1390.74	55.83	42.85	51.2	42.59	37.63	40.41	32.9	31.99	27.18	24.72	19.1	21.15	3475	11007920	PSS16347.1	1673	2.1e-183	Shaggy-related protein kinase zeta [Actinidia chinensis var. chinensis]	XM_018972652.1	XM_018972652	601	0	PREDICTED: Juglans regia shaggy-related protein kinase zeta (LOC108996645), transcript variant X1, mRNA	K14502	BIN2	protein brassinosteroid insensitive 2	http://www.genome.jp/dbget-bin/www_bget?ko:K14502	Q39012	1578	9.7e-174	Shaggy-related protein kinase iota OS=Arabidopsis thaliana GN=ASK9 PE=2 SV=1	PF07714//PF05972//PF00069	Protein tyrosine kinase//APC 15 residue motif//Protein kinase domain	GO:0006468//GO:0016055	protein phosphorylation//Wnt signaling pathway	GO:0004672//GO:0008013//GO:0005524	protein kinase activity//beta-catenin binding//ATP binding
Cluster-32079.13654	160	15	115	125	51	56	6	32	19	6	1	3	7.73	0.78	7.3	7.22	3.9	4.08	0.45	2.02	1.28	0.36	0.06	0.2	1027	11008820	PSS17929.1	358	1.9e-31	30S ribosomal protein [Actinidia chinensis var. chinensis]	--	--	--	--	--	K02961	RP-S17, MRPS17, rpsQ	small subunit ribosomal protein S17	http://www.genome.jp/dbget-bin/www_bget?ko:K02961	P16180	254	9.7e-21	30S ribosomal protein S17, chloroplastic OS=Arabidopsis thaliana GN=RPS17 PE=1 SV=1	--	--	--	--	--	--
Cluster-32079.44353	962.79	465.57	554.25	360.47	295.66	338.61	269.93	453.48	457.15	66.35	32.94	43.98	75.52	39.54	57.2	33.64	37.28	40.79	33.15	46.84	50.66	6.57	3.46	4.78	736	10993509	PSR93273.1	1211	1.6e-130	Methylesterase [Actinidia chinensis var. chinensis]	BT143736.1	BT143736	143	1.35508e-66	Lotus japonicus clone JCVI-FLLj-17O16 unknown mRNA	--	--	--	--	Q9SG92	744	1.1e-77	Methylesterase 17 OS=Arabidopsis thaliana GN=MES17 PE=1 SV=1	PF02450//PF03283//PF07819//PF00975	Lecithin:cholesterol acyltransferase//Pectinacetylesterase//PGAP1-like protein//Thioesterase domain	GO:0042967//GO:0006886//GO:0006629//GO:0009058//GO:0006505	acyl-carrier-protein biosynthetic process//intracellular protein transport//lipid metabolic process//biosynthetic process//GPI anchor metabolic process	GO:0008374//GO:0016787//GO:0016788	O-acyltransferase activity//hydrolase activity//hydrolase activity, acting on ester bonds
Cluster-32079.24083	29	30	38	284	243	182	10	57	49	13	3	14	0.69	0.77	1.19	8.18	9.1	6.49	0.37	1.77	1.61	0.38	0.09	0.45	1793	11009747	PSS19539.1	366	3.9e-32	MEPF2 like [Actinidia chinensis var. chinensis]	AC238626.1	AC238626	99	9.77187e-42	Carica papaya BAC clone 80F18, complete sequence	K20729	EPF1_2	protein EPIDERMAL PATTERNING FACTOR 1/2	http://www.genome.jp/dbget-bin/www_bget?ko:K20729	Q8LC53	258	5.8e-21	Protein EPIDERMAL PATTERNING FACTOR 2 OS=Arabidopsis thaliana GN=EPF2 PE=1 SV=1	--	--	--	--	--	--
Cluster-32079.24082	89.39	81	131.83	77	41	57	11	13	12	5	3	5	4.57	4.46	8.86	4.71	3.32	4.41	0.87	0.87	0.85	0.32	0.2	0.35	985	11013241	PSS26504.1	436	1.6e-40	GATA transcription factor [Actinidia chinensis var. chinensis]	XM_017763397.1	XM_017763397	81	5.35584e-32	PREDICTED: Gossypium arboreum GATA transcription factor 16-like (LOC108463458), mRNA	--	--	--	--	Q9FJ10	213	5.3e-16	GATA transcription factor 16 OS=Arabidopsis thaliana GN=GATA16 PE=2 SV=1	PF01412//PF14489//PF00320	Putative GTPase activating protein for Arf//QueF-like protein//GATA zinc finger	GO:0008616//GO:0006355	queuosine biosynthetic process//regulation of transcription, DNA-templated	GO:0008270//GO:0005096//GO:0003700//GO:0033739//GO:0043565	zinc ion binding//GTPase activator activity//transcription factor activity, sequence-specific DNA binding//preQ1 synthase activity//sequence-specific DNA binding
Cluster-32079.24081	218.61	35	195.17	74	18	46.78	10	11	6	25	9	7	6.91	1.19	8.1	2.81	0.89	2.21	0.49	0.45	0.26	0.98	0.37	0.3	1424	11013241	PSS26504.1	189	1e-11	GATA transcription factor [Actinidia chinensis var. chinensis]	XM_017763397.1	XM_017763397	41	1.34798e-09	PREDICTED: Gossypium arboreum GATA transcription factor 16-like (LOC108463458), mRNA	--	--	--	--	--	--	--	--	PF00320//PF06480//PF05478//PF00539//PF04277	GATA zinc finger//FtsH Extracellular//Prominin//Transactivating regulatory protein (Tat)//Oxaloacetate decarboxylase, gamma chain	GO:0006814//GO:0006560//GO:0071436//GO:0006525//GO:0006090//GO:0006355	sodium ion transport//proline metabolic process//sodium ion export//arginine metabolic process//pyruvate metabolic process//regulation of transcription, DNA-templated	GO:0003700//GO:0004222//GO:0015081//GO:0005524//GO:0043565//GO:0008948//GO:0008270	transcription factor activity, sequence-specific DNA binding//metalloendopeptidase activity//sodium ion transmembrane transporter activity//ATP binding//sequence-specific DNA binding//oxaloacetate decarboxylase activity//zinc ion binding
Cluster-32079.24085	467	436.44	421	584.64	512.11	541.75	956.52	954.24	792.49	1166	1310.81	947.88	8.2	8.21	9.71	12.37	14.03	14.13	25.73	21.69	19.03	25.18	29.88	22.37	2344	10997118	PSR98766.1	728	5.3e-74	ABC transporter G family member 12 like [Actinidia chinensis var. chinensis]	XM_002514786.2	XM_002514786	215	4.20743e-106	PREDICTED: Ricinus communis uncharacterized LOC8274274 (LOC8274274), mRNA	--	--	--	--	--	--	--	--	PF02152	Dihydroneopterin aldolase	GO:0006760//GO:0046656	folic acid-containing compound metabolic process//folic acid biosynthetic process	GO:0004150	dihydroneopterin aldolase activity
Cluster-32079.41655	184	199	162	117	86	77.95	40	102	71	42	45	62	3.95	4.59	4.57	3.03	2.89	2.49	1.32	2.84	2.09	1.11	1.26	1.79	1966	11020270	PSS36547.1	481	2e-45	WEB family protein [Actinidia chinensis var. chinensis]	--	--	--	--	--	K11341	YEATS4, GAS41, YAF9	YEATS domain-containing protein 4	http://www.genome.jp/dbget-bin/www_bget?ko:K11341	--	--	--	--	--	--	--	--	--	--
Cluster-32079.41653	99.19	76	82.99	85.94	58	46	45	39	38	19	19	25	1.25	1.02	1.37	1.3	1.13	0.86	0.86	0.63	0.65	0.29	0.31	0.42	3168	10998293	PSS00489.1	489	3.7e-46	Peptide methionine sulfoxide reductase [Actinidia chinensis var. chinensis]	XM_006425451.1	XM_006425451	121	1.02545e-53	Citrus clementina hypothetical protein (CICLE_v10026355mg) mRNA, complete cds	K07304	msrA	peptide-methionine (S)-S-oxide reductase	http://www.genome.jp/dbget-bin/www_bget?ko:K07304	Q5VPG8	355	5.8e-32	Peptide methionine sulfoxide reductase A5 OS=Oryza sativa subsp. japonica GN=MSRA5 PE=2 SV=1	PF00940//PF01625	DNA-dependent RNA polymerase//Peptide methionine sulfoxide reductase	GO:0006144//GO:0055114//GO:0006464//GO:0006206//GO:0006351	purine nucleobase metabolic process//oxidation-reduction process//cellular protein modification process//pyrimidine nucleobase metabolic process//transcription, DNA-templated	GO:0003899//GO:0003677//GO:0008113	DNA-directed RNA polymerase activity//DNA binding//peptide-methionine (S)-S-oxide reductase activity
Cluster-23445.0	15	17	14	5	0	0	0	0	0	0	0	0	1.09	1.34	1.34	0.43	0	0	0	0	0	0	0	0	771	--	--	--	--	--	--	--	--	--	--	K13448	CML	calcium-binding protein CML	http://www.genome.jp/dbget-bin/www_bget?ko:K13448	Q9FZ75	371	2e-34	Probable calcium-binding protein CML15 OS=Arabidopsis thaliana GN=CML15 PE=2 SV=1	PF10591//PF00036//PF13499//PF02875//PF13202//PF13405//PF13833	Secreted protein acidic and rich in cysteine Ca binding region//EF hand//EF-hand domain pair//Mur ligase family, glutamate ligase domain//EF hand//EF-hand domain//EF-hand domain pair	GO:0007165//GO:0009058	signal transduction//biosynthetic process	GO:0005509//GO:0005524//GO:0016874	calcium ion binding//ATP binding//ligase activity
Cluster-32079.41659	4188	23090.2	4695	1725.59	2756.93	2527.92	1288.9	2370.94	3312.89	1651.56	1898.47	2401	25.59	150.85	37.64	12.73	26.11	22.8	12.01	18.68	27.5	12.34	14.96	19.58	6226	11013890	PSS28623.1	1552	4e-169	Nucleoredoxin like [Actinidia chinensis var. chinensis]	L12019.1	L12019	251	1.09642e-125	Actinidia deliciosa var. deliciosa polygalacturonase gene, complete cds	K17609	NXN	nucleoredoxin	http://www.genome.jp/dbget-bin/www_bget?ko:K17609	O80763	996	5.4e-106	Probable nucleoredoxin 1 OS=Arabidopsis thaliana GN=At1g60420 PE=1 SV=1	PF06814//PF07649//PF00628//PF00578//PF16685//PF08534	Lung seven transmembrane receptor//C1-like domain//PHD-finger//AhpC/TSA family//zinc RING finger of MSL2//Redoxin	GO:0055114	oxidation-reduction process	GO:0005515//GO:0016209//GO:0061630//GO:0016491//GO:0047134	protein binding//antioxidant activity//ubiquitin protein ligase activity//oxidoreductase activity//protein-disulfide reductase activity
Cluster-32079.55144	609.91	626.06	472.97	715.13	518.85	498.15	761.5	556.33	744.26	1263.5	1231.19	941.78	18.59	20.49	18.93	26.18	24.82	22.71	35.71	22.02	31.23	47.61	49.02	38.82	1467	11014487	PSS29220.1	1291	1.7e-139	Chaperone protein like [Actinidia chinensis var. chinensis]	--	--	--	--	--	K03686	dnaJ	molecular chaperone DnaJ	http://www.genome.jp/dbget-bin/www_bget?ko:K03686	Q8DKR7	589	2e-59	Chaperone protein DnaJ OS=Thermosynechococcus elongatus (strain BP-1) GN=dnaJ PE=3 SV=2	PF00684	DnaJ central domain	--	--	GO:0031072//GO:0051082	heat shock protein binding//unfolded protein binding
Cluster-23745.0	153	99	175	26	20	21	4	6	3	4	3	0	3.37	2.34	5.05	0.69	0.69	0.69	0.13	0.17	0.09	0.11	0.09	0	1927	11000389	PSS04281.1	2094	1.8e-232	AP2-like ethylene-responsive transcription factor [Actinidia chinensis var. chinensis]	XM_018975475.1	XM_018975475	306	8.93746e-157	PREDICTED: Juglans regia AP2-like ethylene-responsive transcription factor AIL5 (LOC108998775), mRNA	K09285	OVM, ANT	AP2-like factor, ANT lineage	http://www.genome.jp/dbget-bin/www_bget?ko:K09285	Q6PQQ3	1048	1.5e-112	AP2-like ethylene-responsive transcription factor AIL5 OS=Arabidopsis thaliana GN=AIL5 PE=2 SV=2	PF00847	AP2 domain	GO:0006355	regulation of transcription, DNA-templated	GO:0003700	transcription factor activity, sequence-specific DNA binding
Cluster-32079.16048	891.94	691.02	616.23	1080.21	790.53	858.88	1257.72	1214.5	1311.01	1784.33	514	647.1	9.47	7.85	8.59	13.84	13.04	13.5	20.4	16.65	18.96	23.22	7.06	9.2	3698	--	--	--	--	--	XM_010658677.2	XM_010658677	531	0	PREDICTED: Vitis vinifera dihydroorotase, mitochondrial (LOC100245511), transcript variant X3, mRNA	K01465	URA4, pyrC	dihydroorotase	http://www.genome.jp/dbget-bin/www_bget?ko:K01465	Q0JJD1	1491	1.3e-163	Dihydroorotase, mitochondrial OS=Oryza sativa subsp. japonica GN=PYRC PE=2 SV=1	PF03007//PF06974//PF01979	Wax ester synthase-like Acyl-CoA acyltransferase domain//Protein of unknown function (DUF1298)//Amidohydrolase family	GO:0042967//GO:0045017//GO:0046486	acyl-carrier-protein biosynthetic process//glycerolipid biosynthetic process//glycerolipid metabolic process	GO:0016787//GO:0004144	hydrolase activity//diacylglycerol O-acyltransferase activity
Cluster-32079.55698	199	202	133	167	72	66	61	85	79	36	46	59	13.26	14.54	11.65	13.27	7.67	6.71	6.34	7.43	7.39	3.01	4.08	5.42	819	11014519	PSS29252.1	862	5.4e-90	Papilin like [Actinidia chinensis var. chinensis]	--	--	--	--	--	--	--	--	--	--	--	--	--	--	--	--	--	--	--
Cluster-32079.55697	317	77	179.99	362	208	219	309	191	156	179.08	32	11	11.11	2.9	8.29	15.23	11.47	11.52	16.7	8.71	7.55	7.78	1.47	0.52	1311	11001520	PSS05862.1	437	1.7e-40	TPR repeat-containing thioredoxin like [Actinidia chinensis var. chinensis]	XM_006493540.2	XM_006493540	84	1.54619e-33	PREDICTED: Citrus sinensis TPR repeat-containing thioredoxin TTL1 (LOC102625520), mRNA	--	--	--	--	Q9MAH1	296	1.7e-25	TPR repeat-containing thioredoxin TTL1 OS=Arabidopsis thaliana GN=TTL1 PE=1 SV=1	PF02066//PF16719	Metallothionein family 11//SAWADEE domain	--	--	GO:0003682//GO:0005507	chromatin binding//copper ion binding
Cluster-25613.0	93	15	75	45	38	54	80	85	79	20	17	19	3.31	0.57	3.51	1.92	2.13	2.88	4.39	3.93	3.88	0.88	0.79	0.92	1296	10990964	PSR89574.1	1614	5.4e-177	Leaf rust 10 disease-resistance locus receptor-like protein kinase [Actinidia chinensis var. chinensis]	XM_008246792.2	XM_008246792	153	6.71799e-72	PREDICTED: Prunus mume uncharacterized LOC103343113 (LOC103343113), mRNA	--	--	--	--	--	--	--	--	PF13947	Wall-associated receptor kinase galacturonan-binding	--	--	GO:0030247	polysaccharide binding
Cluster-32079.32060	139	25	58	122	59	41	23	17	11	9	1	0	3.24	0.62	1.77	3.42	2.15	1.42	0.82	0.51	0.35	0.26	0.03	0	1836	--	--	--	--	--	--	--	--	--	--	--	--	--	--	--	--	--	--	--	--	--	--	--	--
Cluster-32079.32066	1	3	0	11.02	12.95	8	37	47	19	153	78	30	0.05	0.17	0	0.68	1.05	0.62	2.94	3.15	1.36	9.79	5.28	2.1	983	10994677	PSR95495.1	144	1.2e-06	Photosystem II polypeptide like [Actinidia chinensis var. chinensis]	XM_002529906.2	XM_002529906	41	9.20003e-10	PREDICTED: Ricinus communis photosystem II 10 kDa polypeptide, chloroplastic (LOC8266282), mRNA	--	--	--	--	--	--	--	--	PF06422	CDR ABC transporter	GO:0006810	transport	GO:0005524//GO:0042626	ATP binding//ATPase activity, coupled to transmembrane movement of substances
Cluster-32079.18577	3	84	8	91	106	122	286	538	422	790	1242	1168	0.07	2.02	0.24	2.45	3.71	4.07	9.82	15.61	12.95	21.79	36.18	35.22	1898	10996532	PSR98180.1	541	2.1e-52	Knob-associated histidine-rich protein [Actinidia chinensis var. chinensis]	--	--	--	--	--	--	--	--	--	--	--	--	--	PF00397	WW domain	--	--	GO:0005515	protein binding
Cluster-32079.18579	344	119	204	178	120	113	57	75	61	54	29	45	41.16	15.52	32.15	25.14	23.54	21.21	10.83	11.94	10.53	8.29	4.73	7.61	574	--	--	--	--	--	--	--	--	--	--	--	--	--	--	--	--	--	--	--	--	--	--	--	--
Cluster-32079.27786	317.86	237.22	186	604	301.17	349	480.99	598.02	433	736.13	985.13	466.9	3.83	3.06	2.94	8.78	5.65	6.23	8.86	9.31	7.12	10.88	15.37	7.54	3290	11007055	PSS15482.1	670	4e-67	Mechanosensitive ion channel protein [Actinidia chinensis var. chinensis]	XM_019223212.1	XM_019223212	285	7.25125e-145	PREDICTED: Vitis vinifera mechanosensitive ion channel protein 10 (LOC100262967), transcript variant X2, mRNA	K22048	MSL4S	mechanosensitive ion channel protein 4/5/6/7/8/9/10	http://www.genome.jp/dbget-bin/www_bget?ko:K22048	Q9LH74	496	2.7e-48	Mechanosensitive ion channel protein 5 OS=Arabidopsis thaliana GN=MSL5 PE=2 SV=1	PF00924	Mechanosensitive ion channel	GO:0055085	transmembrane transport	--	--
Cluster-32079.47453	335	1112	271	471	308.39	238	439	420	538	980	855	667	9.37	33.38	9.95	15.83	13.52	9.94	18.87	15.25	20.69	33.85	31.2	25.2	1574	--	--	--	--	--	--	--	--	--	--	--	--	--	--	--	--	--	--	--	--	--	--	--	--
Cluster-32079.1115	6	5	7	15	13	10	19	74	68	13	125	61	0.21	0.19	0.32	0.63	0.71	0.52	1.02	3.35	3.26	0.56	5.69	2.87	1320	--	--	--	--	--	--	--	--	--	--	--	--	--	--	--	--	--	--	--	--	--	--	--	--
Cluster-32079.67124	0	0	0	0	4	0	10	17	2	31	24	13	0	0	0	0	1.01	0	2.43	3.45	0.44	6.1	5.02	2.82	509	--	--	--	--	--	--	--	--	--	--	--	--	--	--	--	--	--	--	--	--	--	--	--	--
Cluster-32079.14918	225	556	242	202	159	107	90	130	144	68	92	97	3.23	8.54	4.55	3.49	3.55	2.27	1.97	2.41	2.82	1.2	1.71	1.86	2810	10997690	PSR99885.1	444	5.5e-41	hypothetical protein CEY00_Acc23784 [Actinidia chinensis var. chinensis]	XM_019002745.1	XM_019002745	149	2.47221e-69	PREDICTED: Juglans regia protein MRG1-like (LOC109020308), transcript variant X2, mRNA	K11339	MORF4L1, MRG15, EAF3	mortality factor 4-like protein 1	http://www.genome.jp/dbget-bin/www_bget?ko:K11339	Q4V3E2	260	5.3e-21	Protein MRG2 OS=Arabidopsis thaliana GN=MRG2 PE=1 SV=1	--	--	--	--	--	--
Cluster-32079.14914	604	691	309	698	597	716	848	1077	1070	1102	1196	1274	19.4	23.84	13.04	26.92	30.12	34.43	41.93	44.95	47.36	43.8	50.23	55.4	1406	10993621	PSR93385.1	1393	2.5e-151	Phosphoglucomutase [Actinidia chinensis var. chinensis]	XM_002263777.3	XM_002263777	480	0	PREDICTED: Vitis vinifera phosphoglucomutase, chloroplastic (LOC100247590), transcript variant X2, mRNA	K01835	pgm	phosphoglucomutase	http://www.genome.jp/dbget-bin/www_bget?ko:K01835	Q9M4G5	1266	5.9e-138	Phosphoglucomutase, chloroplastic OS=Solanum tuberosum GN=PGMP PE=2 SV=1	PF02878//PF02879	Phosphoglucomutase/phosphomannomutase, alpha/beta/alpha domain I//Phosphoglucomutase/phosphomannomutase, alpha/beta/alpha domain II	GO:0005975	carbohydrate metabolic process	GO:0016868	intramolecular transferase activity, phosphotransferases
Cluster-32079.13491	219	102	22	678	394	432	788	608	618	1092	653	528	3.84	1.92	0.51	14.31	10.76	11.24	21.14	13.79	14.8	23.52	14.85	12.43	2349	10997484	PSR99679.1	1085	2.1e-115	S-adenosyl-L-methionine-dependent methyltransferase [Actinidia chinensis var. chinensis]	XM_018954266.1	XM_018954266	255	2.44951e-128	PREDICTED: Juglans regia putative S-adenosyl-L-methionine-dependent methyltransferase Mvan_0910 (LOC108982804), mRNA	--	--	--	--	B1MEP9	163	7.9e-10	Putative S-adenosyl-L-methionine-dependent methyltransferase MAB_0213c OS=Mycobacterium abscessus (strain ATCC 19977 / DSM 44196) GN=MAB_0213c PE=3 SV=1	PF02737//PF04072	3-hydroxyacyl-CoA dehydrogenase, NAD binding domain//Leucine carboxyl methyltransferase	GO:0006550//GO:0006631//GO:0006552//GO:0006554//GO:0006568//GO:0018874//GO:0006574//GO:0006633//GO:0032259//GO:0055114	isoleucine catabolic process//fatty acid metabolic process//leucine catabolic process//lysine catabolic process//tryptophan metabolic process//benzoate metabolic process//valine catabolic process//fatty acid biosynthetic process//methylation//oxidation-reduction process	GO:0003857//GO:0008168//GO:0016491	3-hydroxyacyl-CoA dehydrogenase activity//methyltransferase activity//oxidoreductase activity
Cluster-32079.13496	261	47.92	159	510	408	331	195	268	324	55	3	6	9.3	1.84	7.45	21.82	22.88	17.7	10.72	12.43	15.95	2.43	0.14	0.29	1294	11012424	PSS24669.1	947	1.2e-99	Zinc finger CCCH domain-containing protein [Actinidia chinensis var. chinensis]	--	--	--	--	--	--	--	--	--	--	--	--	--	--	--	--	--	--	--
Cluster-32079.56575	531.68	184.33	183.05	421	297.99	405	160.98	283.95	281.02	121	42	45.06	18.36	6.84	8.3	17.45	16.18	20.97	8.57	12.75	13.39	5.18	1.9	2.11	1327	--	--	--	--	--	XM_010649379.1	XM_010649379	396	0	PREDICTED: Vitis vinifera kinesin-related protein 11 (LOC100253714), transcript variant X2, mRNA	K11498	CENPE	centromeric protein E	http://www.genome.jp/dbget-bin/www_bget?ko:K11498	Q6S001	467	2.5e-45	Kinesin-related protein 11 OS=Dictyostelium discoideum GN=kif11 PE=3 SV=1	PF00225	Kinesin motor domain	GO:0007017//GO:0007018	microtubule-based process//microtubule-based movement	GO:0005524//GO:0003777//GO:0008017	ATP binding//microtubule motor activity//microtubule binding
Cluster-32079.56572	542	140	296.99	456	179	190	693.67	309	205	1037	464	383	13.56	3.76	9.76	13.72	7.01	7.09	26.65	10.03	7.04	32.01	15.13	12.93	1727	11008989	PSS18098.1	468	5.5e-44	Protein ELF4-LIKE like [Actinidia chinensis var. chinensis]	XM_018979530.1	XM_018979530	156	1.93746e-73	PREDICTED: Juglans regia protein ELF4-LIKE 4 (LOC109001989), mRNA	--	--	--	--	Q570U6	362	4.9e-33	Protein ELF4-LIKE 4 OS=Arabidopsis thaliana GN=EFL4 PE=2 SV=1	--	--	--	--	--	--
Cluster-32079.56570	705	264	646	553	510	495	245	438	364	181	145	140	11.03	4.42	13.27	10.43	12.43	11.49	5.87	8.86	7.78	3.48	2.94	2.94	2598	10996010	PSR96828.1	3115	0	Receptor-like protein kinase [Actinidia chinensis var. chinensis]	XM_007023387.2	XM_007023387	280	3.43605e-142	PREDICTED: Theobroma cacao putative receptor-like protein kinase At1g80870 (LOC18595442), mRNA	--	--	--	--	Q9SAH3	1647	7.3e-182	Putative receptor-like protein kinase At1g80870 OS=Arabidopsis thaliana GN=At1g80870 PE=3 SV=1	PF00069//PF07714	Protein kinase domain//Protein tyrosine kinase	GO:0006468	protein phosphorylation	GO:0005524//GO:0004672	ATP binding//protein kinase activity
Cluster-32079.56571	23	27	7	37	16	15	6	15	5	1	4	0	4.51	5.83	1.81	8.43	5.32	4.79	1.91	3.98	1.47	0.26	1.1	0	453	--	--	--	--	--	--	--	--	--	--	--	--	--	--	--	--	--	--	--	--	--	--	--	--
Cluster-32079.12549	12	0	5	40	50	56	22	96	21	12	0	0	0.18	0	0.1	0.74	1.2	1.28	0.52	1.91	0.44	0.23	0	0	2635	--	--	--	--	--	--	--	--	--	--	--	--	--	--	--	--	--	--	--	--	--	--	--	--
Cluster-32079.12543	157	43	93	169	131	102	37	65	41	17	25	11	1.28	0.37	0.99	1.66	1.65	1.22	0.46	0.68	0.45	0.17	0.26	0.12	4751	11016965	PSS32673.1	6025	0	Mitogen-activated protein kinase-binding protein like [Actinidia chinensis var. chinensis]	XM_012232522.1	XM_012232522	461	0	PREDICTED: Jatropha curcas mitogen-activated protein kinase-binding protein 1 (LOC105646636), mRNA	K21763	MAPKBP1	mitogen-activated protein kinase binding protein 1	http://www.genome.jp/dbget-bin/www_bget?ko:K21763	Q6NS57	914	1.3e-96	Mitogen-activated protein kinase-binding protein 1 OS=Mus musculus GN=Mapkbp1 PE=1 SV=1	PF00400//PF07569//PF08057	WD domain, G-beta repeat//TUP1-like enhancer of split//Erythromycin resistance leader peptide	GO:0006355//GO:0046677	regulation of transcription, DNA-templated//response to antibiotic	GO:0005515	protein binding
Cluster-32079.66655	11	7	4	21	10	10	1	17	10	1	0	0	0.77	0.53	0.37	1.75	1.12	1.07	0.11	1.56	0.98	0.09	0	0	793	--	--	--	--	--	--	--	--	--	--	--	--	--	--	--	--	--	--	--	--	--	--	--	--
Cluster-26552.0	384	123	311	164	95	69	48	33	53	71	11	37	6.84	2.35	7.27	3.52	2.64	1.83	1.31	0.76	1.29	1.55	0.25	0.89	2316	11000866	PSS04758.1	2762	7.3e-310	Internal alternative NAD..P..H-ubiquinone oxidoreductase [Actinidia chinensis var. chinensis]	XM_012236136.1	XM_012236136	626	0	PREDICTED: Jatropha curcas internal alternative NAD(P)H-ubiquinone oxidoreductase A2, mitochondrial-like (LOC105649482), mRNA	K17871	ndh1	NADH:ubiquinone reductase (non-electrogenic)	http://www.genome.jp/dbget-bin/www_bget?ko:K17871	Q8GWA1	1792	9.9e-199	Internal alternative NAD(P)H-ubiquinone oxidoreductase A1, mitochondrial OS=Arabidopsis thaliana GN=NDA1 PE=2 SV=1	PF00070//PF07992	Pyridine nucleotide-disulphide oxidoreductase//Pyridine nucleotide-disulphide oxidoreductase	GO:0055114	oxidation-reduction process	GO:0016491	oxidoreductase activity
Cluster-32079.27782	0	0	0	6	13	13	6	0	5	4	0	0	0	0	0	0.36	1.03	0.98	0.47	0	0.35	0.25	0	0	1000	--	--	--	--	--	--	--	--	--	--	--	--	--	--	--	--	--	--	--	--	--	--	--	--
Cluster-32079.44790	56.06	39.01	37	188	158.32	146.7	195.96	110.23	93.04	215.35	55.06	56.99	0.83	0.62	0.72	3.36	3.65	3.22	4.44	2.11	1.88	3.92	1.06	1.13	2729	--	--	--	--	--	KU527654.1	KU527654	241	1.72861e-120	Camellia sinensis auxin transport carrier (AUX1) mRNA, complete cds	K13946	AUX1, LAX	auxin influx carrier (AUX1 LAX family)	http://www.genome.jp/dbget-bin/www_bget?ko:K13946	Q9FEL7	599	2.5e-60	Auxin transporter-like protein 2 OS=Medicago truncatula GN=LAX2 PE=2 SV=1	--	--	--	--	--	--
Cluster-11004.1	72	36	21	9	1	2	2	0	15	3.45	6	25	1.57	0.84	0.6	0.24	0.03	0.06	0.07	0	0.45	0.09	0.17	0.73	1941	--	--	--	--	--	--	--	--	--	--	--	--	--	--	--	--	--	--	--	--	--	--	--	--
Cluster-32079.59194	274	107	151	419	237	319	423	502	322.21	378.08	205	149	14.78	6.22	10.71	27.02	20.3	26.08	35.41	35.41	24.24	25.49	14.62	11.01	948	11008007	PSS16434.1	146	6.6e-07	Transcription factor [Actinidia chinensis var. chinensis]	XM_016794085.1	XM_016794085	77	8.61315e-30	PREDICTED: Prunus mume transcription activator GLK1 (LOC103328443), transcript variant X2, mRNA	--	--	--	--	--	--	--	--	--	--	--	--	--	--
Cluster-32079.57228	125	53.99	84	79	50	25	56	47	23	21	9	4	4.58	2.13	4.04	3.47	2.88	1.37	3.16	2.24	1.16	0.95	0.43	0.2	1267	563135	CAN70962.1	224	8e-16	hypothetical protein VITISV_038267 [Vitis vinifera]	XM_017789522.1	XM_017789522	67	4.2099e-24	PREDICTED: Gossypium arboreum probable protein disulfide-isomerase A6 (LOC108485666), mRNA	K09584	PDIA6, TXNDC7	protein disulfide-isomerase A6	http://www.genome.jp/dbget-bin/www_bget?ko:K09584	Q942L2	177	1e-11	Protein disulfide isomerase-like 2-2 OS=Oryza sativa subsp. japonica GN=PDIL2-2 PE=2 SV=1	PF07749//PF00955	Endoplasmic reticulum protein ERp29, C-terminal domain//HCO3- transporter family	GO:0006820	anion transport	--	--
Cluster-32079.57220	0	7	0	10	13	11	3	13	24	23	32	40	0	1.25	0	1.9	3.54	2.87	0.79	2.84	5.75	4.88	7.22	9.37	492	11006183	PSS13943.1	187	6.1e-12	Purine permease [Actinidia chinensis var. chinensis]	--	--	--	--	--	--	--	--	--	--	--	--	--	--	--	--	--	--	--
Cluster-32079.57223	0	13	0	1	7	5	12	0	22	17	41	26	0	0.54	0	0.05	0.43	0.29	0.72	0	1.18	0.82	2.09	1.37	1212	--	--	--	--	--	--	--	--	--	--	--	--	--	--	--	--	--	--	--	--	--	--	--	--
Cluster-32079.9578	72	14	38	833	197	141	1572	39	2010	109	35	11	5.87	1.24	4.08	80.79	25.87	17.69	201	4.19	232.02	11.24	3.83	1.25	718	11000735	PSS04627.1	138	4.2e-06	Inactive poly [ADP-ribose] polymerase SRO2 [Actinidia chinensis var. chinensis]	LT594792.1	LT594792	52	5.09688e-16	Theobroma cacao genome assembly, chromosome: V	--	--	--	--	--	--	--	--	--	--	--	--	--	--
Cluster-32079.9575	891	64	967	468	220	335	140	135	92	69	17	12	35.72	2.76	50.93	22.49	13.91	20.2	8.67	7.05	5.1	3.43	0.89	0.65	1181	11015502	PSS30589.1	1042	1e-110	Crossover junction endonuclease [Actinidia chinensis var. chinensis]	XM_009347410.2	XM_009347410	44	2.39042e-11	PREDICTED: Pyrus x bretschneideri uncharacterized LOC103937465 (LOC103937465), transcript variant X2, mRNA	--	--	--	--	--	--	--	--	--	--	--	--	--	--
Cluster-26002.0	58	7	54	24	4	11	7	3	17	3	0	0	1.26	0.16	1.54	0.63	0.14	0.36	0.23	0.08	0.51	0.08	0	0	1944	11019723	PSS36000.1	2383	5.5e-266	Nucleoporin like [Actinidia chinensis var. chinensis]	--	--	--	--	--	--	--	--	--	--	--	--	--	PF07989	Centrosomin N-terminal motif 1	--	--	--	--
Cluster-29762.0	43	92	30	15	11	2	5	6	6	17	30	17	1	2.3	0.92	0.42	0.4	0.07	0.18	0.18	0.19	0.49	0.91	0.53	1832	10994225	PSR95043.1	2364	8.2e-264	Nodulation-signaling pathway 2 protein [Actinidia chinensis var. chinensis]	--	--	--	--	--	--	--	--	--	Q5NE24	236	2.1e-18	Nodulation-signaling pathway 2 protein OS=Medicago truncatula GN=NSP2 PE=1 SV=1	--	--	--	--	--	--
Cluster-32079.10568	6	0	0	8	0	0	18	10	0	21	24	14	0.24	0	0	0.39	0	0	1.12	0.53	0	1.05	1.27	0.77	1173	--	--	--	--	--	--	--	--	--	--	--	--	--	--	--	--	--	--	--	--	--	--	--	--
Cluster-32079.47877	172	800	116	146	85	118	75	260	280	243	378	399	2.77	13.82	2.46	2.84	2.14	2.82	1.85	5.42	6.17	4.81	7.9	8.64	2529	--	--	--	--	--	XR_907298.1	XR_907298	59	2.38465e-19	PREDICTED: Fragaria vesca subsp. vesca uncharacterized LOC105352412 (LOC105352412), ncRNA	--	--	--	--	--	--	--	--	PF02961//PF00631	Barrier to autointegration factor//GGL domain	GO:0007186//GO:0007165	G-protein coupled receptor signaling pathway//signal transduction	GO:0004871//GO:0003677	signal transducer activity//DNA binding
Cluster-32079.10566	212	117	77.99	236	153.01	239.01	273.96	265	221.99	380.5	415.75	541	7.51	4.45	3.63	10.03	8.52	12.69	14.95	12.2	10.85	16.69	19.28	25.98	1301	11002118	PSS06460.1	1002	5e-106	Glucose-6-phosphate 1-dehydrogenase [Actinidia chinensis var. chinensis]	XM_014661076.1	XM_014661076	313	7.68153e-161	PREDICTED: Vigna radiata var. radiata glucose-6-phosphate 1-dehydrogenase, chloroplastic-like (LOC106774184), mRNA	K00036	G6PD, zwf	glucose-6-phosphate 1-dehydrogenase	http://www.genome.jp/dbget-bin/www_bget?ko:K00036	Q43839	761	2e-79	Glucose-6-phosphate 1-dehydrogenase, chloroplastic OS=Solanum tuberosum PE=1 SV=1	PF00479	Glucose-6-phosphate dehydrogenase, NAD binding domain	GO:0006749//GO:0006098//GO:0055114//GO:0006006	glutathione metabolic process//pentose-phosphate shunt//oxidation-reduction process//glucose metabolic process	GO:0004345//GO:0050661	glucose-6-phosphate dehydrogenase activity//NADP binding
Cluster-32079.10565	445.11	210	154.01	395	326	397.05	573	544.38	447.01	946.41	818.72	854	6.95	3.51	3.16	7.43	7.93	9.2	13.69	10.99	9.53	18.15	16.57	17.89	2603	11002118	PSS06460.1	473	2.2e-44	Glucose-6-phosphate 1-dehydrogenase [Actinidia chinensis var. chinensis]	LT594788.1	LT594788	125	5.02263e-56	Theobroma cacao genome assembly, chromosome: I	K00036	G6PD, zwf	glucose-6-phosphate 1-dehydrogenase	http://www.genome.jp/dbget-bin/www_bget?ko:K00036	Q43727	453	2.1e-43	Glucose-6-phosphate 1-dehydrogenase 1, chloroplastic OS=Arabidopsis thaliana GN=APG1 PE=2 SV=2	PF02781//PF00479	Glucose-6-phosphate dehydrogenase, C-terminal domain//Glucose-6-phosphate dehydrogenase, NAD binding domain	GO:0006749//GO:0006006//GO:0055114//GO:0006098	glutathione metabolic process//glucose metabolic process//oxidation-reduction process//pentose-phosphate shunt	GO:0050661//GO:0004345	NADP binding//glucose-6-phosphate dehydrogenase activity
Cluster-32079.35573	876.1	529.06	610.99	491	406	464	241	430.72	400.88	226.73	123	139	13.56	8.77	12.42	9.16	9.79	10.66	5.71	8.62	8.47	4.31	2.47	2.89	2623	11011402	PSS23647.1	4002	0	ABC transporter B family member 1 like [Actinidia chinensis var. chinensis]	XM_002266469.2	XM_002266469	1357	0	PREDICTED: Vitis vinifera ABC transporter B family member 1 (LOC100262262), mRNA	K05658	ABCB1, CD243	ATP-binding cassette, subfamily B (MDR/TAP), member 1	http://www.genome.jp/dbget-bin/www_bget?ko:K05658	Q9ZR72	3661	0	ABC transporter B family member 1 OS=Arabidopsis thaliana GN=ABCB1 PE=1 SV=1	PF03193//PF00005//PF06414//PF01583//PF00664//PF00503//PF13304	Protein of unknown function, DUF258//ABC transporter//Zeta toxin//Adenylylsulphate kinase//ABC transporter transmembrane region//G-protein alpha subunit//AAA domain, putative AbiEii toxin, Type IV TA system	GO:0006144//GO:0000103//GO:0007186//GO:0055085//GO:0006810//GO:0007165	purine nucleobase metabolic process//sulfate assimilation//G-protein coupled receptor signaling pathway//transmembrane transport//transport//signal transduction	GO:0042626//GO:0031683//GO:0016301//GO:0005525//GO:0003924//GO:0004020//GO:0004871//GO:0005524//GO:0016887//GO:0019001	ATPase activity, coupled to transmembrane movement of substances//G-protein beta/gamma-subunit complex binding//kinase activity//GTP binding//GTPase activity//adenylylsulfate kinase activity//signal transducer activity//ATP binding//ATPase activity//guanyl nucleotide binding
Cluster-32079.35572	783	411	580	257	279.76	230.28	178	219	239	231	62	100	26.36	14.87	25.65	10.39	14.8	11.62	9.23	9.59	11.1	9.63	2.73	4.56	1354	11011402	PSS23647.1	1625	3e-178	ABC transporter B family member 1 like [Actinidia chinensis var. chinensis]	XM_016652329.1	XM_016652329	437	0	PREDICTED: Nicotiana tabacum ABC transporter B family member 1 (LOC107825457), mRNA	K05658	ABCB1, CD243	ATP-binding cassette, subfamily B (MDR/TAP), member 1	http://www.genome.jp/dbget-bin/www_bget?ko:K05658	Q9ZR72	1406	3.3e-154	ABC transporter B family member 1 OS=Arabidopsis thaliana GN=ABCB1 PE=1 SV=1	PF13304//PF00664//PF07728//PF06414//PF00005//PF03193	AAA domain, putative AbiEii toxin, Type IV TA system//ABC transporter transmembrane region//AAA domain (dynein-related subfamily)//Zeta toxin//ABC transporter//Protein of unknown function, DUF258	GO:0055085//GO:0006810	transmembrane transport//transport	GO:0003924//GO:0042626//GO:0016887//GO:0005524//GO:0005525//GO:0016301	GTPase activity//ATPase activity, coupled to transmembrane movement of substances//ATPase activity//ATP binding//GTP binding//kinase activity
Cluster-32079.35574	150	97	102	103.22	105	101	34	100	74	36.99	13	23	6.95	4.84	6.21	5.72	7.69	7.06	2.44	6.04	4.76	2.13	0.79	1.45	1059	11011453	PSS23698.1	938	1.1e-98	ABC transporter B family member 1 like [Actinidia chinensis var. chinensis]	XM_012990880.1	XM_012990880	226	1.43334e-112	PREDICTED: Erythranthe guttatus ABC transporter B family member 1 (LOC105966317), mRNA	K05658	ABCB1, CD243	ATP-binding cassette, subfamily B (MDR/TAP), member 1	http://www.genome.jp/dbget-bin/www_bget?ko:K05658	Q9ZR72	564	1.1e-56	ABC transporter B family member 1 OS=Arabidopsis thaliana GN=ABCB1 PE=1 SV=1	PF00664	ABC transporter transmembrane region	GO:0006810//GO:0055085	transport//transmembrane transport	GO:0042626//GO:0005524	ATPase activity, coupled to transmembrane movement of substances//ATP binding
Cluster-32079.35577	161	49	503	75	116	90	40	67	79	22	26	45	5.13	1.68	21.03	2.87	5.8	4.29	1.96	2.77	3.47	0.87	1.08	1.94	1416	11002320	PSS07388.1	233	8.1e-17	Profilin-4 like [Actinidia chinensis var. chinensis]	XM_018987738.1	XM_018987738	75	1.68531e-28	PREDICTED: Juglans regia profilin (LOC109007868), mRNA	K05759	PFN	profilin	http://www.genome.jp/dbget-bin/www_bget?ko:K05759	Q9SNW7	224	4e-17	Profilin-1 OS=Lilium longiflorum PE=2 SV=1	--	--	--	--	--	--
Cluster-32079.35579	1957	171	1925	661	310	301	252	305	230	146	41	86	32.56	3.05	42.03	13.25	8.04	7.43	6.42	6.56	5.23	2.98	0.88	1.92	2460	10996073	PSR96891.1	472	2.7e-44	Profilin-3 like [Actinidia chinensis var. chinensis]	JQ286094.1	JQ286094	148	7.76977e-69	Quercus suber isolate Qs.135_L profilin gene, complete cds	K05759	PFN	profilin	http://www.genome.jp/dbget-bin/www_bget?ko:K05759	Q9M7N0	430	9.1e-41	Profilin-3 OS=Hevea brasiliensis PE=1 SV=1	--	--	--	--	--	--
Cluster-32079.69173	15	0	17	0	0	0	124	25	40	215	433	292	0.38	0	0.57	0	0	0	4.87	0.83	1.4	6.78	14.43	10.07	1696	10993173	PSR92937.1	1234	8.2e-133	Auxin efflux carrier component like [Actinidia chinensis var. chinensis]	KJ664439.1	KJ664439	82	2.60361e-32	Sanguinaria canadensis isolate ScPIN5 PIN-like protein mRNA, partial cds	K13947	PIN	auxin efflux carrier family	http://www.genome.jp/dbget-bin/www_bget?ko:K13947	Q9FFD0	844	6.1e-89	Putative auxin efflux carrier component 8 OS=Arabidopsis thaliana GN=PIN8 PE=3 SV=2	PF03547//PF04101//PF10541	Membrane transport protein//Glycosyltransferase family 28 C-terminal domain//Nuclear envelope localisation domain	GO:0055085	transmembrane transport	GO:0016758	transferase activity, transferring hexosyl groups
Cluster-32079.69177	27	92.01	37	33	34	47	9	73	80	56	306	206	0.23	0.84	0.42	0.34	0.45	0.6	0.12	0.81	0.93	0.59	3.39	2.36	4518	2276808	EOY03570.1	388	2.7e-34	S locus F-box protein with the low allelic sequence polymorphism 1-S2, putative [Theobroma cacao]	--	--	--	--	--	--	--	--	--	Q9LFV5	204	2.7e-14	F-box/kelch-repeat protein At5g15710 OS=Arabidopsis thaliana GN=At5g15710 PE=2 SV=1	PF12937//PF00646	F-box-like//F-box domain	--	--	GO:0005515	protein binding
Cluster-22820.1	11	1	5	30	17	22	21	36	22	50	45	40	0.19	0.02	0.12	0.64	0.47	0.58	0.57	0.82	0.53	1.08	1.03	0.95	2337	--	--	--	--	--	--	--	--	--	--	--	--	--	--	Q94C25	185	2.2e-12	Probable receptor-like protein kinase At5g20050 OS=Arabidopsis thaliana GN=At5g20050 PE=2 SV=1	--	--	--	--	--	--
Cluster-32079.36004	2310	2719	1630.37	3885	3239	4176.5	6351.99	8083.33	7168.88	10647.3	12814.5	10093.6	21.53	27.11	19.94	43.69	46.87	57.55	90.36	97.23	90.92	121.51	154.33	125.79	4176	--	--	--	--	--	XM_016040958.1	XM_016040958	375	0	PREDICTED: Ziziphus jujuba PGR5-like protein 1A, chloroplastic (LOC107430159), mRNA	--	--	--	--	Q8GYC7	1009	1.1e-107	PGR5-like protein 1B, chloroplastic OS=Arabidopsis thaliana GN=PGRL1B PE=1 SV=1	PF09297//PF00400//PF04618//PF01096	NADH pyrophosphatase zinc ribbon domain//WD domain, G-beta repeat//HD-ZIP protein N terminus//Transcription factor S-II (TFIIS)	GO:0006351	transcription, DNA-templated	GO:0046872//GO:0016787//GO:0003676//GO:0005515//GO:0008270	metal ion binding//hydrolase activity//nucleic acid binding//protein binding//zinc ion binding
Cluster-32079.14815	56	7	25	5	0	7	0	6	0	0	0	0	2.92	0.39	1.71	0.31	0	0.55	0	0.41	0	0	0	0	972	11019367	PSS35644.1	352	8.8e-31	UPF0481 protein, partial [Actinidia chinensis var. chinensis]	--	--	--	--	--	--	--	--	--	--	--	--	--	--	--	--	--	--	--
Cluster-32079.23853	94	453	32	91	374	167	183	218	181	777	525	534	6.71	34.99	3.01	7.74	42.8	18.25	20.42	20.47	18.2	69.89	50.01	52.72	782	10993116	PSR92880.1	463	9.5e-44	TBC1 domain family member 5 B like [Actinidia chinensis var. chinensis]	XM_002285060.2	XM_002285060	58	2.57495e-19	PREDICTED: Vitis vinifera proline-rich 33 kDa extensin-related protein-like (LOC100261279), mRNA	--	--	--	--	--	--	--	--	--	--	--	--	--	--
Cluster-32079.23852	224	825	110	600	235	208	668	763	431	1193	933	602	3.25	12.81	2.09	10.49	5.31	4.47	14.82	14.31	8.53	21.24	17.53	11.71	2781	11017404	PSS33112.1	218	8.7e-15	Stress response protein [Actinidia chinensis var. chinensis]	--	--	--	--	--	--	--	--	--	--	--	--	--	PF04977	Septum formation initiator	GO:0007049	cell cycle	--	--
Cluster-32079.51812	398	879	380	1283	738	1162	1268	720	1090.79	1656	1104	1301	3.42	8.09	4.29	13.32	9.85	14.77	16.64	7.99	12.76	17.44	12.27	14.96	4502	11005148	PSS11704.1	3146	0	Serine..threonine-protein kinase isoform 1 [Actinidia chinensis var. chinensis]	XM_006339516.2	XM_006339516	326	1.60746e-167	PREDICTED: Solanum tuberosum U-box domain-containing protein 33 (LOC102597027), mRNA	--	--	--	--	Q8GUH1	1308	2.6e-142	U-box domain-containing protein 33 OS=Arabidopsis thaliana GN=PUB33 PE=2 SV=2	PF10186//PF00069//PF04564//PF00582//PF07714//PF04813//PF02601	Vacuolar sorting 38 and autophagy-related subunit 14//Protein kinase domain//U-box domain//Universal stress protein family//Protein tyrosine kinase//Hepatocyte nuclear factor 1 (HNF-1), alpha isoform C terminus//Exonuclease VII, large subunit	GO:0006950//GO:0016567//GO:0006468//GO:0045893//GO:0006308//GO:0010508	response to stress//protein ubiquitination//protein phosphorylation//positive regulation of transcription, DNA-templated//DNA catabolic process//positive regulation of autophagy	GO:0008855//GO:0005524//GO:0004672//GO:0004842	exodeoxyribonuclease VII activity//ATP binding//protein kinase activity//ubiquitin-protein transferase activity
Cluster-32079.51813	13	85	22	84	66	77.48	97	69	105	124	95	156	0.95	6.72	2.12	7.32	7.74	8.68	11.09	6.64	10.82	11.43	9.27	15.78	770	--	--	--	--	--	--	--	--	--	--	--	--	--	--	--	--	--	--	--	--	--	--	--	--
Cluster-32079.35825	976	62	783	580	188	295	96	68	57	20	5	2	34.72	2.37	36.59	24.76	10.52	15.74	5.26	3.15	2.8	0.88	0.23	0.1	1296	9726133	PIN15287.1	823	2.8e-85	hypothetical protein CDL12_12072 [Handroanthus impetiginosus]	XM_016684104.1	XM_016684104	141	3.14777e-65	PREDICTED: Capsicum annuum B3 domain-containing protein At3g19184-like (LOC107840282), mRNA	--	--	--	--	Q1G3M3	646	4.3e-66	B3 domain-containing protein At3g19184 OS=Arabidopsis thaliana GN=At3g19184 PE=2 SV=1	PF02362	B3 DNA binding domain	--	--	GO:0003677	DNA binding
Cluster-32079.28942	218	229	119	214	137	171	143	166	159	113	57	57	7.61	8.59	5.45	8.96	7.52	8.95	7.69	7.53	7.66	4.89	2.6	2.7	1316	10991996	PSR91224.1	1835	1.3e-202	Phospholipid-transporting ATPase 9 [Actinidia chinensis var. chinensis]	XM_018982122.1	XM_018982122	531	0	PREDICTED: Juglans regia putative phospholipid-transporting ATPase 9 (LOC109003815), transcript variant X4, mRNA	K01530	E7.6.2.1	phospholipid-translocating ATPase	http://www.genome.jp/dbget-bin/www_bget?ko:K01530	Q9SX33	1696	7.6e-188	Putative phospholipid-transporting ATPase 9 OS=Arabidopsis thaliana GN=ALA9 PE=3 SV=1	PF00122	E1-E2 ATPase	--	--	GO:0046872//GO:0000166	metal ion binding//nucleotide binding
Cluster-32079.25845	407	388	494	89	105	121	78	106	82	109	75	100	44.65	46.33	71.37	11.55	18.8	20.72	13.54	15.44	12.91	15.29	11.17	15.44	602	10989202	PSR86702.1	641	1.7e-64	E3 ubiquitin-protein ligase XBAT31 [Actinidia chinensis var. chinensis]	XM_018980499.1	XM_018980499	150	1.4083e-70	PREDICTED: Juglans regia putative E3 ubiquitin-protein ligase XBAT31 (LOC109002651), transcript variant X2, mRNA	--	--	--	--	Q94B55	460	7.3e-45	Putative E3 ubiquitin-protein ligase XBAT31 OS=Arabidopsis thaliana GN=XBAT31 PE=2 SV=1	PF00023//PF13606	Ankyrin repeat//Ankyrin repeat	--	--	GO:0005515	protein binding
Cluster-32079.25846	516	399	566	228	205	171	101	134	165	191	145	91	42.94	35.98	61.98	22.55	27.49	21.91	13.18	14.71	19.45	20.12	16.18	10.53	709	10998640	PSS01353.1	479	1.2e-45	Copper transporter 5.1 like [Actinidia chinensis var. chinensis]	XM_008786092.2	XM_008786092	54	3.88828e-17	PREDICTED: Phoenix dactylifera copper transporter 5.1-like (LOC103703291), mRNA	K14686	SLC31A1, CTR1	solute carrier family 31 (copper transporter), member 1	http://www.genome.jp/dbget-bin/www_bget?ko:K14686	Q69P80	294	1.5e-25	Copper transporter 5.1 OS=Oryza sativa subsp. japonica GN=COPT5.1 PE=2 SV=1	PF02517//PF08041//PF04145	CAAX protease self-immunity//PetM family of cytochrome b6f complex subunit 7//Ctr copper transporter family	GO:0035434//GO:0006825	copper ion transmembrane transport//copper ion transport	GO:0005375	copper ion transmembrane transporter activity
Cluster-32079.25840	157	870.38	218	155	167.99	181.86	174	371.92	259.57	282.98	421.76	537.71	2	11.88	3.65	2.38	3.33	3.43	3.39	6.12	4.51	4.42	6.96	9.18	3127	11007904	PSS16331.1	1078	1.9e-114	E3 ubiquitin-protein like [Actinidia chinensis var. chinensis]	--	--	--	--	--	K10666	RNF5	E3 ubiquitin-protein ligase RNF5	http://www.genome.jp/dbget-bin/www_bget?ko:K10666	Q6R567	556	2.8e-55	E3 ubiquitin-protein ligase RMA1H1 OS=Capsicum annuum GN=RMA1H1 PE=1 SV=1	PF00097//PF04723//PF17123//PF08039//PF14634//PF13639	Zinc finger, C3HC4 type (RING finger)//Glycine reductase complex selenoprotein A//RING-like zinc finger//Mitochondrial proteolipid//zinc-RING finger domain//Ring finger domain	GO:0055114	oxidation-reduction process	GO:0005515//GO:0030699//GO:0046872//GO:0050485//GO:0008270	protein binding//glycine reductase activity//metal ion binding//oxidoreductase activity, acting on X-H and Y-H to form an X-Y bond, with a disulfide as acceptor//zinc ion binding
Cluster-32079.25842	96	748	248	152	182	228	231	373	347	466	740	738.98	7.22	60.89	24.54	13.61	21.98	26.29	27.18	36.92	36.82	44.22	74.38	76.99	756	11001383	PSS05725.1	803	3.4e-83	E3 ubiquitin-protein like [Actinidia chinensis var. chinensis]	--	--	--	--	--	K10666	RNF5	E3 ubiquitin-protein ligase RNF5	http://www.genome.jp/dbget-bin/www_bget?ko:K10666	Q6R567	421	3.1e-40	E3 ubiquitin-protein ligase RMA1H1 OS=Capsicum annuum GN=RMA1H1 PE=1 SV=1	--	--	--	--	--	--
Cluster-32079.25843	83	441.71	86	82	107.01	162.14	173	304.08	257.2	324.02	584.24	512.32	3.85	22.06	5.24	4.55	7.85	11.35	12.42	18.4	16.57	18.71	35.69	32.41	1058	11001383	PSS05725.1	561	5.6e-55	E3 ubiquitin-protein like [Actinidia chinensis var. chinensis]	XM_016581257.1	XM_016581257	52	7.62062e-16	PREDICTED: Nicotiana tabacum E3 ubiquitin-protein ligase RMA1H1-like (LOC107762857), mRNA	K10666	RNF5	E3 ubiquitin-protein ligase RNF5	http://www.genome.jp/dbget-bin/www_bget?ko:K10666	Q6R567	311	2.4e-27	E3 ubiquitin-protein ligase RMA1H1 OS=Capsicum annuum GN=RMA1H1 PE=1 SV=1	--	--	--	--	--	--
Cluster-31415.0	231	8	103	91	10	1	14	8	6	13	5	3	16.5	0.62	9.68	7.74	1.14	0.11	1.56	0.75	0.6	1.17	0.48	0.3	782	10989751	PSR87760.1	728	1.8e-74	Auxin-responsive protein [Actinidia chinensis var. chinensis]	XM_011040445.1	XM_011040445	81	4.21831e-32	PREDICTED: Populus euphratica auxin-responsive protein IAA32-like (LOC105135533), mRNA	K14484	IAA	auxin-responsive protein IAA	http://www.genome.jp/dbget-bin/www_bget?ko:K14484	Q8RYC6	383	8.1e-36	Auxin-responsive protein IAA32 OS=Arabidopsis thaliana GN=IAA32 PE=2 SV=2	PF02309	AUX/IAA family	GO:0006355	regulation of transcription, DNA-templated	--	--
Cluster-32079.40947	1275	31	1406	15	0	3	0	4	0	0	0	0	32.56	0.85	47.14	0.46	0	0.11	0	0.13	0	0	0	0	1698	11010609	PSS21197.1	1546	5.4e-169	Transcription factor bHLH25 like [Actinidia chinensis var. chinensis]	KF941186.2	KF941186	69	4.39298e-25	Gentiana rigescens bHLH1 mRNA, complete cds	--	--	--	--	Q9T072	413	5.8e-39	Transcription factor bHLH25 OS=Arabidopsis thaliana GN=BHLH25 PE=2 SV=2	PF01239//PF00010	Protein prenyltransferase alpha subunit repeat//Helix-loop-helix DNA-binding domain	GO:0018342	protein prenylation	GO:0046983//GO:0008318	protein dimerization activity//protein prenyltransferase activity
Cluster-32079.9722	184	45	52	169	162	188.22	39	61	90.48	6	1	0	8.7	2.29	3.23	9.56	12.12	13.44	2.85	3.76	5.94	0.35	0.06	0	1043	11016112	PSS31477.1	486	2.7e-46	Unconventional myosin-VIIb like [Actinidia chinensis var. chinensis]	XM_017385426.1	XM_017385426	55	1.61393e-17	PREDICTED: Daucus carota subsp. sativus uncharacterized LOC108213618 (LOC108213618), mRNA	--	--	--	--	--	--	--	--	--	--	--	--	--	--
Cluster-32079.50379	41	76	33.43	113	51	95	138.3	119	113	125	150	105	0.37	0.73	0.39	1.23	0.71	1.26	1.9	1.38	1.38	1.38	1.74	1.26	4319	11001847	PSS06189.1	323	9e-27	30S ribosomal protein [Actinidia chinensis var. chinensis]	KP279217.1	KP279217	119	1.81399e-52	Vaccinium macrocarpon isolate CNJ99-125-1 microsatellite 314402_K70 sequence	K02946	RP-S10, MRPS10, rpsJ	small subunit ribosomal protein S10	http://www.genome.jp/dbget-bin/www_bget?ko:K02946	Q9M4Y3	281	3e-23	30S ribosomal protein S10, chloroplastic OS=Mesembryanthemum crystallinum GN=RPS10 PE=2 SV=1	PF14867	Lantibiotic alpha	GO:0050830	defense response to Gram-positive bacterium	--	--
Cluster-32079.23034	348	143	332.01	192	189.39	210.4	20	85	100	16	7	8	4.9	2.16	6.13	3.26	4.15	4.39	0.43	1.55	1.92	0.28	0.13	0.15	2857	--	--	--	--	--	XM_008393148.2	XM_008393148	299	1.03715e-152	PREDICTED: Malus x domestica protein Brevis radix-like 2 (LOC103453595), mRNA	--	--	--	--	Q8GYL9	1003	3.8e-107	Protein Brevis radix-like 2 OS=Arabidopsis thaliana GN=BRXL2 PE=2 SV=1	PF08533	Beta-galactosidase C-terminal domain	GO:0006027//GO:0006687//GO:0006012//GO:0046486	glycosaminoglycan catabolic process//glycosphingolipid metabolic process//galactose metabolic process//glycerolipid metabolic process	GO:0004565	beta-galactosidase activity
Cluster-21575.0	64	11	3	178	49	45	5	5	16	0	0	0	1.09	0.2	0.07	3.65	1.3	1.14	0.13	0.11	0.37	0	0	0	2413	11002572	PSS07640.1	899	8.2e-94	Protein TAPETUM DETERMINANT 1 like [Actinidia chinensis var. chinensis]	XM_019226379.1	XM_019226379	151	1.63762e-70	PREDICTED: Vitis vinifera protein TAPETUM DETERMINANT 1 (LOC100261037), transcript variant X2, mRNA	--	--	--	--	Q6TLJ2	360	1.2e-32	Protein TAPETUM DETERMINANT 1 OS=Arabidopsis thaliana GN=TPD1 PE=1 SV=1	PF00430	ATP synthase B/B' CF(0)	GO:0015986//GO:0015992	ATP synthesis coupled proton transport//proton transport	GO:0015078	hydrogen ion transmembrane transporter activity
Cluster-32079.70065	0	0	0	0	0	0	0	0	0	7	59	75	0	0	0	0	0	0	0	0	0	0.33	2.96	3.89	1225	--	--	--	--	--	--	--	--	--	--	--	--	--	--	--	--	--	--	--	--	--	--	--	--
Cluster-32079.50772	84	136	75	36	36	33	9	31	29	13	16	36	3.48	6.07	4.09	1.79	2.36	2.06	0.58	1.67	1.67	0.67	0.87	2.03	1151	10993234	PSR92998.1	463	1.4e-43	Auxin response factor like [Actinidia chinensis var. chinensis]	AM444906.2	AM444906	60	2.96895e-20	Vitis vinifera contig VV78X277965.19, whole genome shotgun sequence	--	--	--	--	Q6K223	139	2.3e-07	Auxin response factor 8 OS=Oryza sativa subsp. japonica GN=ARF8 PE=2 SV=1	PF06507	Auxin response factor	GO:0006355//GO:0009725	regulation of transcription, DNA-templated//response to hormone	GO:0003677	DNA binding
Cluster-32079.37554	10335.1	58	4428.86	2759.17	1005.28	1457.98	629.13	630.08	327	376	23	43	579.71	3.51	326.6	184.94	89.66	124.09	54.82	46.25	25.61	26.39	1.71	3.31	922	11004454	PSS10415.1	148	3.8e-07	Fruit protein like [Actinidia chinensis var. chinensis]	L27810.1	L27810	364	0	Actinidia deliciosa var. deliciosa (pKIWI501) mRNA, complete cds	--	--	--	--	P43393	139	1.9e-07	Fruit protein pKIWI501 OS=Actinidia deliciosa GN=pKIWI501 PE=2 SV=1	--	--	--	--	--	--
Cluster-32079.26125	2161	707	1962	1060	538	542	603	456	502	602	289	347	102.7	36.19	122.55	60.3	40.48	38.9	44.38	28.29	33.16	35.65	18.1	22.51	1039	4268618	XP_010094824.1	271	2.3e-21	peptidyl-prolyl cis-trans isomerase FKBP12 [Morus notabilis]	XM_006351679.2	XM_006351679	84	1.2166e-33	PREDICTED: Solanum tuberosum peptidyl-prolyl cis-trans isomerase FKBP12 (LOC102595124), mRNA	K01802	E5.2.1.8	peptidylprolyl isomerase	http://www.genome.jp/dbget-bin/www_bget?ko:K01802	Q8LGG0	244	1.4e-19	Peptidyl-prolyl cis-trans isomerase FKBP12 OS=Arabidopsis thaliana GN=FKBP12 PE=1 SV=2	PF00254	FKBP-type peptidyl-prolyl cis-trans isomerase	GO:0006457	protein folding	--	--
Cluster-32079.26123	42	4	24	3	1	3	0	0	2	1	0	1	5.95	0.62	4.48	0.5	0.23	0.67	0	0	0.41	0.18	0	0.2	526	--	--	--	--	--	--	--	--	--	--	--	--	--	--	--	--	--	--	--	--	--	--	--	--
Cluster-32079.5960	403	275	355	708.97	587	560	565	694	590	646	788	713	6.95	5.08	8.03	14.72	15.77	14.33	14.91	15.47	13.9	13.68	17.62	16.5	2384	11019068	PSS35057.1	2885	0	Inactive ATP-dependent zinc metalloprotease FTSHI 3 like [Actinidia chinensis var. chinensis]	XM_016024985.1	XM_016024985	566	0	PREDICTED: Ziziphus jujuba probable inactive ATP-dependent zinc metalloprotease FTSHI 3, chloroplastic (LOC107416497), mRNA	--	--	--	--	D1CDT8	744	3.4e-77	ATP-dependent zinc metalloprotease FtsH OS=Thermobaculum terrenum (strain ATCC BAA-798 / YNP1) GN=ftsH PE=3 SV=1	PF05496//PF02562//PF07728//PF00158//PF07724//PF01695//PF06068//PF00004//PF06480//PF02367	Holliday junction DNA helicase ruvB N-terminus//PhoH-like protein//AAA domain (dynein-related subfamily)//Sigma-54 interaction domain//AAA domain (Cdc48 subfamily)//IstB-like ATP binding protein//TIP49 C-terminus//ATPase family associated with various cellular activities (AAA)//FtsH Extracellular//Threonylcarbamoyl adenosine biosynthesis protein TsaE	GO:0006355//GO:0006281//GO:0006310//GO:0002949	regulation of transcription, DNA-templated//DNA repair//DNA recombination//tRNA threonylcarbamoyladenosine modification	GO:0004222//GO:0008134//GO:0005524//GO:0009378//GO:0016887//GO:0008270//GO:0003678	metalloendopeptidase activity//transcription factor binding//ATP binding//four-way junction helicase activity//ATPase activity//zinc ion binding//DNA helicase activity
Cluster-32079.5967	4	9	3	70	87	83	73	168.79	192	124	119	243	0.39	0.95	0.38	8.07	13.73	12.52	11.19	21.73	26.65	15.35	15.62	33.08	645	11004449	PSS10410.1	521	1.5e-50	DNA-directed RNA polymerase subunit beta like [Actinidia chinensis var. chinensis]	--	--	--	--	--	--	--	--	--	--	--	--	--	PF04869	Uso1 / p115 like vesicle tethering protein, head region	GO:0048280//GO:0006886	vesicle fusion with Golgi apparatus//intracellular protein transport	--	--
Cluster-32079.26947	388	3844	203	117	152	209	160	140	209.85	238	462	806	6.08	64.56	4.18	2.21	3.71	4.86	3.84	2.84	4.49	4.58	9.39	16.96	2593	10988780	PSR86280.1	1789	5.5e-197	Gibberellin receptor GID1B like [Actinidia chinensis var. chinensis]	DQ279922.1	DQ279922	1031	0	Actinidia deliciosa CXE carboxylesterase (CXE9) mRNA, complete cds	K14493	GID1	gibberellin receptor GID1	http://www.genome.jp/dbget-bin/www_bget?ko:K14493	Q9LYC1	1395	1.2e-152	Gibberellin receptor GID1B OS=Arabidopsis thaliana GN=GID1B PE=1 SV=1	PF01527//PF00975//PF02209//PF07859//PF06374	Transposase//Thioesterase domain//Villin headpiece domain//alpha/beta hydrolase fold//NADH-ubiquinone oxidoreductase subunit b14.5b (NDUFC2)	GO:0009058//GO:0006744//GO:0008152//GO:0015992//GO:0006120//GO:0006814//GO:0007010//GO:0006313	biosynthetic process//ubiquinone biosynthetic process//metabolic process//proton transport//mitochondrial electron transport, NADH to ubiquinone//sodium ion transport//cytoskeleton organization//transposition, DNA-mediated	GO:0004803//GO:0003779//GO:0008137//GO:0003677//GO:0016787//GO:0016788	transposase activity//actin binding//NADH dehydrogenase (ubiquinone) activity//DNA binding//hydrolase activity//hydrolase activity, acting on ester bonds
Cluster-32079.65354	9	2	3	3	9	42	93	1747	4	899	61	112	0.2	0.05	0.09	0.08	0.31	1.37	3.13	49.7	0.12	24.31	1.74	3.31	1930	11002728	PSS07796.1	644	2.4e-64	Transcription factor like [Actinidia chinensis var. chinensis]	--	--	--	--	--	--	--	--	--	--	--	--	--	PF00010	Helix-loop-helix DNA-binding domain	--	--	GO:0046983	protein dimerization activity
Cluster-32079.65356	0	0	0	9	0	0	0	2	0	12	7	4	0	0	0	1.38	0	0	0	0.35	0	2.01	1.24	0.74	550	--	--	--	--	--	--	--	--	--	--	--	--	--	--	--	--	--	--	--	--	--	--	--	--
Cluster-32079.58258	12	4	13	19	9	13	1	8	6	0	2	0	0.58	0.21	0.82	1.1	0.69	0.95	0.07	0.5	0.4	0	0.13	0	1029	10989642	PSR87651.1	574	1.7e-56	putative protein isoform 2 [Actinidia chinensis var. chinensis]	XM_002282294.3	XM_002282294	249	2.27932e-125	PREDICTED: Vitis vinifera protein CLP1 homolog (LOC100242380), mRNA	K14399	CLP1, HERB	polyribonucleotide 5'-hydroxyl-kinase	http://www.genome.jp/dbget-bin/www_bget?ko:K14399	Q9SR06	448	3.1e-43	Protein CLP1 homolog OS=Arabidopsis thaliana GN=CLPS3 PE=1 SV=1	--	--	--	--	--	--
Cluster-32079.34954	136	988	66	110	6	82	11	89	32	65	36	114	11.97	94.29	7.64	11.5	0.85	11.14	1.52	10.34	4	7.25	4.26	13.98	685	5118962	KMS64890.1	176	1.6e-10	hypothetical protein BVRB_041610, partial [Beta vulgaris subsp. vulgaris]	EU795174.1	EU795174	469	0	Uncultured bacterium HF0010_04H24 genomic sequence	--	--	--	--	--	--	--	--	--	--	--	--	--	--
Cluster-32079.34955	587.53	360.58	410.9	365.25	116.94	77.2	214.82	185.16	112.76	179.72	140.87	125.08	317.32	223.64	295.95	216.72	120.56	76.83	203.8	143.22	102.56	139.22	118.2	107.91	327	5119008	KMS64936.1	296	9.2e-25	hypothetical protein BVRB_041110, partial [Beta vulgaris subsp. vulgaris]	AP017381.1	AP017381	327	2.9449e-169	Moraxella osloensis DNA, complete genome, strain: KMC41	--	--	--	--	--	--	--	--	--	--	--	--	--	--
Cluster-32079.34951	750.75	409.67	658.88	303.02	240	245.2	379.95	277.45	294.61	749	674.9	603.87	22.75	13.33	26.22	11.03	11.41	11.11	17.71	10.92	12.29	28.06	26.71	24.75	1474	--	--	--	--	--	XM_002263651.3	XM_002263651	191	5.76105e-93	PREDICTED: Vitis vinifera uncharacterized LOC100242123 (LOC100242123), mRNA	K19363	LITAF	lipopolysaccharide-induced tumor necrosis factor-alpha factor	http://www.genome.jp/dbget-bin/www_bget?ko:K19363	--	--	--	--	--	--	--	--	--	--
Cluster-32079.34953	162	324.99	113	558	530	782	1015	1281	711	1316	1426	1224	3.27	7.03	3	13.56	16.71	23.48	31.41	33.49	19.65	32.7	37.41	33.24	2075	11011684	PSS23929.1	2325	3.1e-259	Crocetin glucosyltransferase [Actinidia chinensis var. chinensis]	KP682364.1	KP682364	474	0	Camellia sinensis UDP-glycosyltransferase 75L12 (UGT75L12) mRNA, complete cds	--	--	--	--	F8WKW0	1625	2.1e-179	Crocetin glucosyltransferase, chloroplastic OS=Gardenia jasminoides GN=UGT75L6 PE=1 SV=1	PF03033//PF00201//PF04101	Glycosyltransferase family 28 N-terminal domain//UDP-glucoronosyl and UDP-glucosyl transferase//Glycosyltransferase family 28 C-terminal domain	GO:0030259//GO:0008152//GO:0005975	lipid glycosylation//metabolic process//carbohydrate metabolic process	GO:0016758	transferase activity, transferring hexosyl groups
Cluster-32079.26782	1520	2469	1525	2015	1718	1799	1937	2719	2824	3288	4266	4483	29.03	50.53	38.23	46.34	51.19	51.07	56.67	67.22	73.79	77.24	105.81	115.09	2178	10997730	PSR99925.1	1601	2.9e-175	Lecithin-cholesterol acyltransferase-like [Actinidia chinensis var. chinensis]	XM_002285380.4	XM_002285380	91	3.33289e-37	PREDICTED: Vitis vinifera lecithin-cholesterol acyltransferase-like 1 (LOC100260799), mRNA	K06129	LYPLA3	lysophospholipase III	http://www.genome.jp/dbget-bin/www_bget?ko:K06129	Q9FZI8	955	1.1e-101	Lecithin-cholesterol acyltransferase-like 1 OS=Arabidopsis thaliana GN=LCAT1 PE=2 SV=1	PF02450//PF07819	Lecithin:cholesterol acyltransferase//PGAP1-like protein	GO:0006505//GO:0006886//GO:0006629//GO:0042967	GPI anchor metabolic process//intracellular protein transport//lipid metabolic process//acyl-carrier-protein biosynthetic process	GO:0016788//GO:0008374	hydrolase activity, acting on ester bonds//O-acyltransferase activity
Cluster-32079.26786	25	49	23	47	35	45	54	88	53	70	91	75	0.7	1.48	0.85	1.59	1.54	1.89	2.33	3.21	2.05	2.43	3.34	2.85	1568	11013127	PSS26390.1	173	8.1e-10	Palmitoyl-protein like [Actinidia chinensis var. chinensis]	BT140290.1	BT140290	38	6.92172e-08	Lotus japonicus clone JCVI-FLLj-7G18 unknown mRNA	--	--	--	--	--	--	--	--	--	--	--	--	--	--
Cluster-32079.4617	45	22	105	11	15	7	3	6	8	3	3	7	0.8	0.42	2.46	0.24	0.42	0.19	0.08	0.14	0.2	0.07	0.07	0.17	2310	570757	CAN82562.1	893	3.9e-93	hypothetical protein VITISV_014148 [Vitis vinifera]	--	--	--	--	--	--	--	--	--	P0CT40	231	1e-17	Transposon Tf2-9 polyprotein OS=Schizosaccharomyces pombe (strain 972 / ATCC 24843) GN=Tf2-9 PE=3 SV=1	PF00665	Integrase core domain	GO:0015074	DNA integration	--	--
Cluster-32079.25475	31	30	8	58	23	47	71	70	50.89	120	116	101	16.33	18.12	5.62	33.62	23.05	45.48	65.56	52.74	45	90.48	94.7	84.81	329	11011358	PSS23603.1	299	4.1e-25	1,4-alpha-glucan-branching enzyme 1..amyloplastic like [Actinidia chinensis var. chinensis]	--	--	--	--	--	K00700	GBE1, glgB	1,4-alpha-glucan branching enzyme	http://www.genome.jp/dbget-bin/www_bget?ko:K00700	--	--	--	--	--	--	--	--	--	--
Cluster-32079.25477	717	956	313	1336.62	816.03	948.12	2081.72	1369	1444.87	2688	2615.88	1769.17	15.67	22.4	8.98	35.15	27.86	30.84	69.76	38.76	43.26	72.34	74.34	52.05	1938	11011358	PSS23603.1	1834	2.5e-202	1,4-alpha-glucan-branching enzyme 1..amyloplastic like [Actinidia chinensis var. chinensis]	XM_009367082.2	XM_009367082	737	0	PREDICTED: Pyrus x bretschneideri 1,4-alpha-glucan-branching enzyme 2-2, chloroplastic/amyloplastic-like (LOC103955206), transcript variant X2, mRNA	K00700	GBE1, glgB	1,4-alpha-glucan branching enzyme	http://www.genome.jp/dbget-bin/www_bget?ko:K00700	Q9LZS3	1727	2.9e-191	1,4-alpha-glucan-branching enzyme 2-2, chloroplastic/amyloplastic OS=Arabidopsis thaliana GN=SBE2.2 PE=2 SV=1	PF02806//PF00128//PF02922	Alpha amylase, C-terminal all-beta domain//Alpha amylase, catalytic domain//Carbohydrate-binding module 48 (Isoamylase N-terminal domain)	GO:0005975	carbohydrate metabolic process	GO:0003824//GO:0043169//GO:0004553	catalytic activity//cation binding//hydrolase activity, hydrolyzing O-glycosyl compounds
Cluster-32079.25473	242	361	76	447	199	296	591	474	496	732.01	871	613	1.81	2.88	0.74	4.03	2.3	3.26	6.73	4.57	5.03	6.69	8.39	6.11	5145	--	--	--	--	--	XM_018955844.1	XM_018955844	197	9.44155e-96	PREDICTED: Juglans regia 1,4-alpha-glucan-branching enzyme 1, chloroplastic/amyloplastic-like (LOC108984017), mRNA	K00700	GBE1, glgB	1,4-alpha-glucan branching enzyme	http://www.genome.jp/dbget-bin/www_bget?ko:K00700	Q41058	623	7.9e-63	1,4-alpha-glucan-branching enzyme 1, chloroplastic/amyloplastic OS=Pisum sativum GN=SBEI PE=1 SV=1	PF02922//PF09830	Carbohydrate-binding module 48 (Isoamylase N-terminal domain)//ATP adenylyltransferase	GO:0006144//GO:0005975	purine nucleobase metabolic process//carbohydrate metabolic process	GO:0003877//GO:0004553	ATP adenylyltransferase activity//hydrolase activity, hydrolyzing O-glycosyl compounds
Cluster-32079.33600	16	18	1	5	3	3	3	13	3	8	37	22	2.08	2.55	0.17	0.76	0.64	0.61	0.62	2.25	0.56	1.34	6.57	4.05	550	--	--	--	--	--	--	--	--	--	--	--	--	--	--	--	--	--	--	--	--	--	--	--	--
Cluster-32079.33607	279	118	115	381	170	170	151	173	192	168	61	44	5.51	2.5	2.98	9.06	5.24	4.99	4.57	4.42	5.19	4.08	1.56	1.17	2116	10990361	PSR88370.1	152	3e-07	60S ribosomal protein like [Actinidia chinensis var. chinensis]	--	--	--	--	--	--	--	--	--	--	--	--	--	--	--	--	--	--	--
Cluster-32079.33606	379.93	387.24	279.34	247.87	107.01	122.14	83.05	120.16	78	129.3	124.06	111.94	36.86	40.81	35.68	28.51	16.84	18.38	12.7	15.43	10.8	15.97	16.24	15.2	646	10989502	PSR87511.1	486	1.7e-46	Trihelix transcription factor GT-1 like [Actinidia chinensis var. chinensis]	XM_008232958.1	XM_008232958	118	9.32828e-53	PREDICTED: Prunus mume trihelix transcription factor GT-4-like (LOC103330385), mRNA	--	--	--	--	Q9LU92	375	5.7e-35	Trihelix transcription factor GT-4 OS=Arabidopsis thaliana GN=GT-4 PE=2 SV=1	--	--	--	--	--	--
Cluster-29062.0	134	7	66	11	5	3	1	3	2	0	0	0	6.86	0.39	4.44	0.67	0.41	0.23	0.08	0.2	0.14	0	0	0	984	11015760	PSS30847.1	1045	3.9e-111	E3 ubiquitin protein like [Actinidia chinensis var. chinensis]	XM_007049886.2	XM_007049886	116	1.87058e-51	PREDICTED: Theobroma cacao uncharacterized LOC18612903 (LOC18612903), transcript variant X2, mRNA	--	--	--	--	Q94AY3	157	1.6e-09	E3 ubiquitin protein ligase DRIP2 OS=Arabidopsis thaliana GN=DRIP2 PE=1 SV=1	--	--	--	--	--	--
Cluster-32079.34375	37	29	13.06	48	33	30	27	27	26.95	14	2	1	2.24	1.89	1.04	3.46	3.18	2.76	2.54	2.14	2.28	1.06	0.16	0.08	875	5248786	KOM36071.1	339	2.5e-29	hypothetical protein LR48_Vigan02g222100 [Vigna angularis]	XM_010651650.1	XM_010651650	128	3.53897e-58	PREDICTED: Vitis vinifera centromere-associated protein E (LOC100254535), transcript variant X2, mRNA	--	--	--	--	Q9LUI2	248	4.1e-20	Protein NETWORKED 1A OS=Arabidopsis thaliana GN=NET1A PE=1 SV=1	PF02148	Zn-finger in ubiquitin-hydrolases and other protein	--	--	GO:0008270	zinc ion binding
Cluster-32079.59780	85	101	76	23	24	7	15	41	34	11	29	25	3.2	4.08	3.75	1.04	1.42	0.4	0.87	2.01	1.77	0.51	1.43	1.28	1241	--	--	--	--	--	--	--	--	--	--	--	--	--	--	--	--	--	--	--	--	--	--	--	--
Cluster-32079.24784	891	1450	884	438	484	655	361	474	597	228	216	233	6.8	11.83	8.85	4.03	5.73	7.38	4.2	4.66	6.19	2.13	2.13	2.37	5042	11006917	PSS14677.1	4489	0	DExH-box ATP-dependent RNA helicase [Actinidia chinensis var. chinensis]	XM_007050856.2	XM_007050856	584	0	PREDICTED: Theobroma cacao DExH-box ATP-dependent RNA helicase DExH8 (LOC18613559), mRNA	--	--	--	--	O22243	2575	3.5e-289	Zinc finger CCCH domain-containing protein 31 OS=Arabidopsis thaliana GN=At2g47680 PE=2 SV=2	PF01395//PF00642	PBP/GOBP family//Zinc finger C-x8-C-x5-C-x3-H type (and similar)	--	--	GO:0005549//GO:0046872	odorant binding//metal ion binding
Cluster-32079.24785	824	485	791	440	324	326	227	224	283	137	146	182	21.68	13.69	27.33	13.92	13.35	12.8	9.17	7.65	10.23	4.45	5.01	6.46	1656	11018167	PSS33875.1	1488	2.8e-162	3-dehydrosphinganine reductase, partial [Actinidia chinensis var. chinensis]	XM_006489260.2	XM_006489260	306	7.6573e-157	PREDICTED: Citrus sinensis 3-dehydrosphinganine reductase TSC10A-like (LOC102610829), transcript variant X2, mRNA	K04708	E1.1.1.102	3-dehydrosphinganine reductase	http://www.genome.jp/dbget-bin/www_bget?ko:K04708	Q0WRJ2	1052	4.6e-113	3-dehydrosphinganine reductase TSC10A OS=Arabidopsis thaliana GN=TSC10A PE=1 SV=1	PF01073//PF00107//PF01370//PF12242//PF02882//PF02737//PF00106	3-beta hydroxysteroid dehydrogenase/isomerase family//Zinc-binding dehydrogenase//NAD dependent epimerase/dehydratase family//NAD(P)H binding domain of trans-2-enoyl-CoA reductase//Tetrahydrofolate dehydrogenase/cyclohydrolase, NAD(P)-binding domain//3-hydroxyacyl-CoA dehydrogenase, NAD binding domain//short chain dehydrogenase	GO:0008152//GO:0008207//GO:0006550//GO:0006552//GO:0006568//GO:0008210//GO:0006554//GO:0006633//GO:0009396//GO:0046487//GO:0006631//GO:0008209//GO:0006694//GO:0018874//GO:0006574//GO:0055114	metabolic process//C21-steroid hormone metabolic process//isoleucine catabolic process//leucine catabolic process//tryptophan metabolic process//estrogen metabolic process//lysine catabolic process//fatty acid biosynthetic process//folic acid-containing compound biosynthetic process//glyoxylate metabolic process//fatty acid metabolic process//androgen metabolic process//steroid biosynthetic proce…	GO:0003824//GO:0003857//GO:0050662//GO:0003854//GO:0016491//GO:0004488//GO:0016616	catalytic activity//3-hydroxyacyl-CoA dehydrogenase activity//coenzyme binding//3-beta-hydroxy-delta5-steroid dehydrogenase activity//oxidoreductase activity//methylenetetrahydrofolate dehydrogenase (NADP+) activity//oxidoreductase activity, acting on the CH-OH group of donors, NAD or NADP as acceptor
Cluster-32079.24787	113.99	73.99	87	155.69	108	138.35	202.78	188.92	181.56	236	200	179	1.61	1.12	1.61	2.65	2.37	2.89	4.37	3.44	3.49	4.09	3.65	3.39	2852	10989102	PSR86602.1	447	2.5e-41	E3 ubiquitin-protein ligase MARCH10 [Actinidia chinensis var. chinensis]	XM_010099897.1	XM_010099897	79	2.05304e-30	Morus notabilis hypothetical protein partial mRNA	--	--	--	--	--	--	--	--	--	--	--	--	--	--
Cluster-32079.24782	82	136	33	60	54	66	70	73	73	130	147	118	1.57	2.79	0.83	1.38	1.61	1.88	2.05	1.81	1.91	3.06	3.65	3.03	2176	10996945	PSR98593.1	712	3.5e-72	Glyoxysomal processing protease, glyoxysomal like [Actinidia chinensis var. chinensis]	XM_018956063.1	XM_018956063	62	4.39973e-21	PREDICTED: Juglans regia glyoxysomal processing protease, glyoxysomal (LOC108984185), mRNA	K23012	TYSND1	peroxisomal leader peptide-processing protease	http://www.genome.jp/dbget-bin/www_bget?ko:K23012	Q8VZD4	232	7.3e-18	Glyoxysomal processing protease, glyoxysomal OS=Arabidopsis thaliana GN=DEG15 PE=1 SV=2	PF02907	Hepatitis C virus NS3 protease	GO:0019087//GO:0006508	transformation of host cell by virus//proteolysis	GO:0008236	serine-type peptidase activity
Cluster-32079.24783	106.14	87.25	41.72	56.11	22.49	39.2	11	30.21	9.72	22.01	12.87	6.86	2.98	2.63	1.54	1.89	0.99	1.64	0.47	1.1	0.37	0.76	0.47	0.26	1571	11006917	PSS14677.1	391	4.3e-35	DExH-box ATP-dependent RNA helicase [Actinidia chinensis var. chinensis]	XM_017374873.1	XM_017374873	56	6.83783e-18	PREDICTED: Daucus carota subsp. sativus DExH-box ATP-dependent RNA helicase DExH8 (LOC108205089), mRNA	--	--	--	--	O22243	251	3.3e-20	Zinc finger CCCH domain-containing protein 31 OS=Arabidopsis thaliana GN=At2g47680 PE=2 SV=2	PF00005//PF00642//PF00270	ABC transporter//Zinc finger C-x8-C-x5-C-x3-H type (and similar)//DEAD/DEAH box helicase	--	--	GO:0046872//GO:0003676//GO:0016887//GO:0005524	metal ion binding//nucleic acid binding//ATPase activity//ATP binding
Cluster-21284.0	15	0	0	19	34	22	73	0	21.97	4	0	0	0.39	0	0	0.59	1.38	0.85	2.91	0	0.78	0.13	0	0	1677	11003630	PSS09591.1	2548	3.5e-285	UPF0481 protein [Actinidia chinensis var. chinensis]	--	--	--	--	--	--	--	--	--	Q9SD53	403	8.3e-38	UPF0481 protein At3g47200 OS=Arabidopsis thaliana GN=At3g47200 PE=2 SV=1	PF17112	Mitochondrial import receptor subunit Tom6, fungal	GO:0030150	protein import into mitochondrial matrix	--	--
Cluster-32079.41194	19	76	18	6	11	4	2	15	6	8	2	2	4.08	18.06	5.11	1.5	4.05	1.41	0.7	4.39	1.95	2.29	0.61	0.63	436	--	--	--	--	--	--	--	--	--	--	--	--	--	--	--	--	--	--	--	--	--	--	--	--
Cluster-32079.41197	264	118	56	202	60	64	41	75	38	13.64	18	2	9.66	4.64	2.69	8.86	3.45	3.51	2.31	3.57	1.92	0.62	0.86	0.1	1268	11004985	PSS11541.1	909	3e-95	VAN3-binding protein [Actinidia chinensis var. chinensis]	XM_018963715.1	XM_018963715	199	1.7629e-97	PREDICTED: Juglans regia VAN3-binding protein (LOC108989939), transcript variant X2, mRNA	--	--	--	--	Q8W4K5	237	1.1e-18	VAN3-binding protein OS=Arabidopsis thaliana GN=VAB PE=1 SV=1	--	--	--	--	--	--
Cluster-32079.41193	267	162	115	294	55	95	87	95	60	81	30	25	8.49	5.54	4.8	11.23	2.75	4.52	4.26	3.93	2.63	3.19	1.25	1.08	1417	11004985	PSS11541.1	901	2.8e-94	VAN3-binding protein [Actinidia chinensis var. chinensis]	XM_010260572.2	XM_010260572	58	4.75599e-19	PREDICTED: Nelumbo nucifera VAN3-binding protein (LOC104598487), transcript variant X2, mRNA	--	--	--	--	--	--	--	--	--	--	--	--	--	--
Cluster-32079.39299	1073.31	1122.45	973.08	435.03	219.96	211	200	377	214	417.27	231.49	254.71	27.96	31.37	33.28	13.62	8.97	8.2	8	12.74	7.66	13.41	7.86	8.95	1670	10988605	PSR86105.1	903	1.9e-94	Auxin-induced protein like [Actinidia chinensis var. chinensis]	XM_004146911.2	XM_004146911	103	5.43111e-44	PREDICTED: Cucumis sativus auxin-induced protein 22D-like (LOC101219427), mRNA	K14484	IAA	auxin-responsive protein IAA	http://www.genome.jp/dbget-bin/www_bget?ko:K14484	O24542	594	5.9e-60	Auxin-induced protein 22D OS=Vigna radiata var. radiata GN=AUX22D PE=2 SV=1	PF04509//PF02309	CheC-like family//AUX/IAA family	GO:0006355	regulation of transcription, DNA-templated	GO:0016787	hydrolase activity
Cluster-32079.39290	41	5	29	30	19	37	9	24	9	4	7	5	2.11	0.28	1.96	1.85	1.55	2.88	0.72	1.62	0.65	0.26	0.48	0.35	980	11014443	PSS29176.1	780	2.1e-80	Separase [Actinidia chinensis var. chinensis]	--	--	--	--	--	K02365	ESP1	separase	http://www.genome.jp/dbget-bin/www_bget?ko:K02365	Q5IBC5	243	1.7e-19	Separase OS=Arabidopsis thaliana GN=ESP1 PE=2 SV=1	--	--	--	--	--	--
Cluster-32079.39291	110	33	34	105	84	93	16	59	41	13	14	21	3.66	1.18	1.48	4.19	4.39	4.63	0.82	2.55	1.88	0.53	0.61	0.95	1368	11014443	PSS29176.1	1814	3.7e-200	Separase [Actinidia chinensis var. chinensis]	--	--	--	--	--	K02365	ESP1	separase	http://www.genome.jp/dbget-bin/www_bget?ko:K02365	Q5IBC5	619	6.1e-63	Separase OS=Arabidopsis thaliana GN=ESP1 PE=2 SV=1	--	--	--	--	--	--
Cluster-32079.39292	213	508	131	171	176	112	99	65	52	24	14	19	18.7	48.36	15.13	17.83	24.95	15.17	13.65	7.53	6.48	2.67	1.65	2.32	686	11013877	PSS28610.1	377	7.8e-34	Chromosome transmission fidelity protein [Actinidia chinensis var. chinensis]	--	--	--	--	--	--	--	--	--	--	--	--	--	--	--	--	--	--	--
Cluster-32079.39293	3566	1149	2532	3794	3711	4093	2321	4048	3287	1704	892	782	32.38	11.16	30.17	41.57	52.31	54.94	32.16	47.44	40.61	18.94	10.46	9.49	4279	11013517	PSS26780.1	1825	6.1e-201	Inactive receptor kinase [Actinidia chinensis var. chinensis]	XM_002530968.2	XM_002530968	190	6.10769e-92	PREDICTED: Ricinus communis probable inactive receptor kinase RLK902 (LOC8260271), mRNA	--	--	--	--	Q9LP77	1015	2.3e-108	Probable inactive receptor kinase At1g48480 OS=Arabidopsis thaliana GN=RKL1 PE=2 SV=1	PF07714//PF00069//PF02978//PF09472//PF13855//PF04687	Protein tyrosine kinase//Protein kinase domain//Signal peptide binding domain//Tetrahydromethanopterin S-methyltransferase, F subunit (MtrF)//Leucine rich repeat//Microvirus H protein (pilot protein)	GO:0046718//GO:0015948//GO:0046656//GO:0006614//GO:0006468	viral entry into host cell//methanogenesis//folic acid biosynthetic process//SRP-dependent cotranslational protein targeting to membrane//protein phosphorylation	GO:0008312//GO:0004672//GO:0005515//GO:0005524//GO:0030269	7S RNA binding//protein kinase activity//protein binding//ATP binding//tetrahydromethanopterin S-methyltransferase activity
Cluster-32079.39295	1005.7	250.67	749	910	687	715	183	364	244	152	119	129	5.65	1.51	5.52	6.17	5.98	5.93	1.57	2.64	1.86	1.04	0.86	0.97	6747	11014443	PSS29176.1	8367	0	Separase [Actinidia chinensis var. chinensis]	XM_019223795.1	XM_019223795	267	1.51611e-134	PREDICTED: Vitis vinifera separase (LOC100259948), transcript variant X5, mRNA	K02365	ESP1	separase	http://www.genome.jp/dbget-bin/www_bget?ko:K02365	Q5IBC5	3203	0	Separase OS=Arabidopsis thaliana GN=ESP1 PE=2 SV=1	PF03568//PF12906//PF13374	Peptidase family C50//RING-variant domain//Tetratricopeptide repeat	GO:0006508	proteolysis	GO:0008270//GO:0008233//GO:0005515	zinc ion binding//peptidase activity//protein binding
Cluster-32079.39297	337.97	262.95	229	282.03	291	301	189	311	241	216	111	99	19.75	16.58	17.59	19.68	27.07	26.72	17.17	23.8	19.69	15.8	8.6	7.94	896	11016417	PSS31782.1	1550	9.8e-170	Phosphatidylinositol 4-phosphate 5-kinase [Actinidia chinensis var. chinensis]	XM_002284343.4	XM_002284343	318	8.68026e-164	PREDICTED: Vitis vinifera phosphatidylinositol 4-phosphate 5-kinase 1 (LOC100250604), mRNA	K00889	PIP5K	1-phosphatidylinositol-4-phosphate 5-kinase	http://www.genome.jp/dbget-bin/www_bget?ko:K00889	Q56YP2	1091	7.4e-118	Phosphatidylinositol 4-phosphate 5-kinase 1 OS=Arabidopsis thaliana GN=PIP5K1 PE=1 SV=1	PF00004//PF01504	ATPase family associated with various cellular activities (AAA)//Phosphatidylinositol-4-phosphate 5-Kinase	GO:0046488	phosphatidylinositol metabolic process	GO:0005524//GO:0016307	ATP binding//phosphatidylinositol phosphate kinase activity
Cluster-32079.40824	8741.57	1814.79	5825.29	5649	4180.05	3891.87	2509	2808.43	3023.02	2657.93	1414	1517.05	152.83	33.99	133.68	118.96	113.93	101.05	67.16	63.52	72.24	57.11	32.08	35.62	2354	10998389	PSS01102.1	576	2.3e-56	40S ribosomal protein [Actinidia chinensis var. chinensis]	XM_017376102.1	XM_017376102	179	4.34694e-86	PREDICTED: Daucus carota subsp. sativus 40S ribosomal protein S11 (LOC108205964), mRNA	K02949	RP-S11e, RPS11	small subunit ribosomal protein S11e	http://www.genome.jp/dbget-bin/www_bget?ko:K02949	Q9M5M1	536	4.4e-53	40S ribosomal protein S11 OS=Euphorbia esula GN=RPS11 PE=2 SV=1	PF00366	Ribosomal protein S17	GO:0006412//GO:0042254	translation//ribosome biogenesis	GO:0003735	structural constituent of ribosome
Cluster-28755.3	20	0	14	6	5.32	5	18	16	10	0	0	0	1.33	0	1.23	0.48	0.57	0.51	1.87	1.4	0.94	0	0	0	819	11004618	PSS11174.1	919	1.3e-96	Synaptotagmin-4 like [Actinidia chinensis var. chinensis]	XM_004136313.2	XM_004136313	117	4.30345e-52	PREDICTED: Cucumis sativus synaptotagmin-4-like (LOC101210249), mRNA	--	--	--	--	A0JJX5	632	1.1e-64	Synaptotagmin-4 OS=Arabidopsis thaliana GN=SYT4 PE=2 SV=1	PF00168	C2 domain	--	--	GO:0005515	protein binding
Cluster-28755.1	31	23	35	32	24.68	11	12	24	8	6	2	1	1.97	1.58	2.92	2.42	2.5	1.06	1.19	2	0.71	0.48	0.17	0.09	846	10998396	PSS01109.1	971	1.3e-102	Synaptotagmin-4 like [Actinidia chinensis var. chinensis]	XM_008244614.1	XM_008244614	129	9.50036e-59	PREDICTED: Prunus mume synaptotagmin-5-like (LOC103341132), mRNA	--	--	--	--	A0JJX5	653	4.3e-67	Synaptotagmin-4 OS=Arabidopsis thaliana GN=SYT4 PE=2 SV=1	PF00168	C2 domain	--	--	GO:0005515	protein binding
Cluster-15858.0	38	25	12	0	4	2	6	15	1	18	17	20	5.18	3.73	2.16	0	0.9	0.43	1.31	2.73	0.2	3.17	3.18	3.88	536	--	--	--	--	--	--	--	--	--	--	--	--	--	--	--	--	--	--	--	--	--	--	--	--
Cluster-32079.52846	13	61	20	70	57	66	27	45	101	13	15	21	0.56	2.82	1.13	3.6	3.87	4.27	1.79	2.52	6.02	0.69	0.85	1.23	1120	11005678	PSS13438.1	1128	1.1e-120	Leaf rust 10 disease-resistance locus receptor-like protein kinase [Actinidia chinensis var. chinensis]	--	--	--	--	--	--	--	--	--	P0C5E2	340	1.1e-30	Probable serine/threonine-protein kinase At1g18390 OS=Arabidopsis thaliana GN=At1g18390 PE=2 SV=2	PF13947	Wall-associated receptor kinase galacturonan-binding	--	--	GO:0030247	polysaccharide binding
Cluster-32079.52845	25	68	33	69	53	39	124	110	126	147	171	78	0.2	0.57	0.34	0.65	0.64	0.45	1.48	1.11	1.34	1.41	1.73	0.82	4923	11005678	PSS13438.1	2051	4.4e-227	Leaf rust 10 disease-resistance locus receptor-like protein kinase [Actinidia chinensis var. chinensis]	XM_018770794.1	XM_018770794	188	9.09533e-91	PREDICTED: Nicotiana tomentosiformis LEAF RUST 10 DISEASE-RESISTANCE LOCUS RECEPTOR-LIKE PROTEIN KINASE-like 1.1 (LOC104096144), transcript variant X3, mRNA	K04733	IRAK4	interleukin-1 receptor-associated kinase 4	http://www.genome.jp/dbget-bin/www_bget?ko:K04733	P0C5E2	1115	6.7e-120	Probable serine/threonine-protein kinase At1g18390 OS=Arabidopsis thaliana GN=At1g18390 PE=2 SV=2	PF00069//PF07714	Protein kinase domain//Protein tyrosine kinase	GO:0006468	protein phosphorylation	GO:0005524//GO:0004672	ATP binding//protein kinase activity
Cluster-32079.52840	15	135	9	8	9	31	10	23	32	35	109	152	0.49	4.75	0.39	0.31	0.46	1.52	0.5	0.98	1.44	1.42	4.67	6.74	1384	7089001	YP_009298403.1	157	5.1e-08	conserved hypothetical protein ycf2 ..chloroplast.. [Actinidia polygama]	KX345297.1	KX345297	147	1.55567e-68	Actinidia polygama chloroplast, complete genome	--	--	--	--	--	--	--	--	--	--	--	--	--	--
Cluster-32079.31290	35	2	5	112	41	37	11	22	40	5	0	0	0.93	0.06	0.18	3.59	1.71	1.47	0.45	0.76	1.47	0.16	0	0	1637	--	--	--	--	--	--	--	--	--	--	--	--	--	--	--	--	--	--	PF03970//PF00288	Herpesvirus UL37 tegument protein//GHMP kinases N terminal domain	GO:0019068	virion assembly	GO:0005524	ATP binding
Cluster-32079.31295	23	0	22	40	23	28	3	25	33	3	0	0	1.83	0	2.3	3.79	2.95	3.43	0.37	2.62	3.71	0.3	0	0	729	--	--	--	--	--	AM449009.2	AM449009	34	5.25264e-06	Vitis vinifera contig VV78X112030.8, whole genome shotgun sequence	--	--	--	--	--	--	--	--	PF00295	Glycosyl hydrolases family 28	GO:0005985//GO:0005975//GO:0005982	sucrose metabolic process//carbohydrate metabolic process//starch metabolic process	GO:0004650	polygalacturonase activity
Cluster-32079.31298	998.94	74	504.7	1102.74	1041.02	1079.94	809.27	1377.47	1044.49	371	130	56	10.22	0.81	6.78	13.62	16.55	16.35	12.65	18.2	14.55	4.65	1.72	0.77	3827	11005833	PSS13593.1	722	4.3e-73	Polygalacturonase [Actinidia chinensis var. chinensis]	FQ382748.1	FQ382748	221	3.19266e-109	Vitis vinifera clone SS0ABG45YK15	--	--	--	--	Q949Z1	404	1.5e-37	Polygalacturonase At1g48100 OS=Arabidopsis thaliana GN=At1g48100 PE=2 SV=1	PF10426//PF00295	Recombination-activating protein 1 zinc-finger domain//Glycosyl hydrolases family 28	GO:0005982//GO:0005985//GO:0005975	starch metabolic process//sucrose metabolic process//carbohydrate metabolic process	GO:0004650//GO:0016788//GO:0016881	polygalacturonase activity//hydrolase activity, acting on ester bonds//acid-amino acid ligase activity
Cluster-32079.22536	73	136	30	10	11.04	14	14	27	21	31	43	33	2.07	4.14	1.12	0.34	0.49	0.59	0.61	0.99	0.82	1.09	1.59	1.26	1557	--	--	--	--	--	--	--	--	--	--	--	--	--	--	--	--	--	--	--	--	--	--	--	--
Cluster-32079.11942	0	0	6	3	77	25	3	0	20	1	0	0	0	0	0.36	0.16	5.51	1.71	0.21	0	1.26	0.06	0	0	1077	--	--	--	--	--	--	--	--	--	--	--	--	--	--	--	--	--	--	--	--	--	--	--	--
Cluster-32079.11945	0	3	0	0	0	1	9.99	12	17	5	6	6	0	0.28	0	0	0	0.13	1.33	1.34	2.05	0.54	0.68	0.71	700	11005087	PSS11643.1	201	2e-13	Voltage-dependent P..Q-type calcium channel subunit alpha-1A like, partial [Actinidia chinensis var. chinensis]	--	--	--	--	--	--	--	--	--	--	--	--	--	--	--	--	--	--	--
Cluster-3764.1	0	0	0	0	3	0	0	0	3	5	3	16	0	0	0	0	0.36	0	0	0	0.32	0.47	0.3	1.66	758	--	--	--	--	--	--	--	--	--	--	--	--	--	--	--	--	--	--	--	--	--	--	--	--
Cluster-32079.55714	190	49	122	313	267	217.29	234	286	276	65	4	5	2.76	0.76	2.33	5.49	6.05	4.69	5.21	5.38	5.48	1.16	0.08	0.1	2774	11008024	PSS16451.1	1398	1.3e-151	Basic leucine zipper like [Actinidia chinensis var. chinensis]	KR906065.1	KR906065	323	4.58506e-166	Camellia sinensis bZIP transcription factor 17 (bZIP17) mRNA, complete cds	--	--	--	--	F4IN23	692	4.2e-71	Basic leucine zipper 34 OS=Arabidopsis thaliana GN=BZIP34 PE=1 SV=1	PF00170//PF03131//PF07716//PF06156	bZIP transcription factor//bZIP Maf transcription factor//Basic region leucine zipper//Protein of unknown function (DUF972)	GO:0006355//GO:0006260	regulation of transcription, DNA-templated//DNA replication	GO:0003700//GO:0043565//GO:0003677	transcription factor activity, sequence-specific DNA binding//sequence-specific DNA binding//DNA binding
Cluster-32079.47326	1643	2884	1920	723	983	932	349	788	874	450	751	798	9.89	18.56	15.17	5.26	9.17	8.28	3.2	6.12	7.15	3.31	5.83	6.41	6315	11011063	PSS21651.1	5390	0	Phytochrome like [Actinidia chinensis var. chinensis]	AY348569.1	AY348569	1906	0	Monotropastrum globosum phytochrome A (phyA) mRNA, complete cds	K12120	PHYA	phytochrome A	http://www.genome.jp/dbget-bin/www_bget?ko:K12120	P33530	4787	0	Phytochrome A1 OS=Nicotiana tabacum GN=PHYA1 PE=3 SV=1	PF00512//PF00989//PF08446//PF01001//PF01590//PF00360	His Kinase A (phospho-acceptor) domain//PAS fold//PAS fold//Hepatitis C virus non-structural protein NS4b//GAF domain//Phytochrome region	GO:0006144//GO:0000160//GO:0009584//GO:0006355//GO:0007165//GO:0006508//GO:0018298//GO:0016310	purine nucleobase metabolic process//phosphorelay signal transduction system//detection of visible light//regulation of transcription, DNA-templated//signal transduction//proteolysis//protein-chromophore linkage//phosphorylation	GO:0000155//GO:0005515//GO:0003968//GO:0004252//GO:0004197//GO:0017111	phosphorelay sensor kinase activity//protein binding//RNA-directed RNA polymerase activity//serine-type endopeptidase activity//cysteine-type endopeptidase activity//nucleoside-triphosphatase activity
Cluster-32079.1559	123.4	18	56	33	1	8	4	1	3	9	52.63	50.78	3.17	0.5	1.89	1.02	0.04	0.31	0.16	0.03	0.11	0.29	1.76	1.76	1688	--	--	--	--	--	--	--	--	--	--	--	--	--	--	--	--	--	--	--	--	--	--	--	--
Cluster-32079.53635	881	2990	310.54	4768	4052	4489	14611.6	9960.3	10826.5	26531	43919.5	29587.4	46.75	171.07	21.66	302.55	341.4	360.89	1203.34	691.19	800.99	1759.1	3080.91	2150.2	959	11006968	PSS14728.1	697	8.6e-71	Calvin cycle protein like [Actinidia chinensis var. chinensis]	AB441167.1	AB441167	90	5.17253e-37	Fagus crenata CP12 mRNA for chloroplast protein 12, complete cds	--	--	--	--	Q9LZP9	343	4.3e-31	Calvin cycle protein CP12-2, chloroplastic OS=Arabidopsis thaliana GN=CP12-2 PE=1 SV=1	--	--	--	--	--	--
Cluster-32079.67080	15	21	9	0	1	1	0	3	24	7	16	14	0.48	0.72	0.38	0	0.05	0.05	0	0.12	1.06	0.28	0.67	0.61	1408	--	--	--	--	--	--	--	--	--	--	--	--	--	--	--	--	--	--	PF00917	MATH domain	--	--	GO:0005515	protein binding
Cluster-32079.58009	614	451	509	348	429	450	161	391	349	161	186.77	230	6.27	4.93	6.83	4.29	6.81	6.8	2.51	5.16	4.86	2.02	2.47	3.14	3833	10989113	PSR86613.1	2895	0	Transmembrane protein [Actinidia chinensis var. chinensis]	XM_018127417.1	XM_018127417	455	0	PREDICTED: Theobroma cacao transmembrane protein 209 (LOC18590082), mRNA	--	--	--	--	--	--	--	--	--	--	--	--	--	--
Cluster-32079.1097	3	6	5	5	5	9	4	12	7	35	37	29	0.04	0.08	0.08	0.08	0.1	0.17	0.08	0.2	0.12	0.55	0.62	0.5	3104	--	--	--	--	--	--	--	--	--	--	--	--	--	--	--	--	--	--	--	--	--	--	--	--
Cluster-32079.58002	41	1	11	59	27	12	8	5	0	2	0	0	1.51	0.04	0.53	2.6	1.56	0.66	0.45	0.24	0	0.09	0	0	1262	--	--	--	--	--	--	--	--	--	--	--	--	--	--	--	--	--	--	--	--	--	--	--	--
Cluster-32079.11592	0	1	0	27	28	28	71	0	65	49.06	6	6.45	0	0.31	0	8.61	13.72	13.2	32.91	0	28.08	18.51	2.43	2.7	396	11010431	PSS21019.1	462	6.3e-44	LRR receptor-like serine..threonine-protein kinase [Actinidia chinensis var. chinensis]	--	--	--	--	--	--	--	--	--	--	--	--	--	PF13855	Leucine rich repeat	--	--	GO:0005515	protein binding
Cluster-32079.58004	111.07	105	85.98	263.37	208.07	201.99	394.07	313.99	347.76	451.72	394.97	267.89	2.21	2.24	2.25	6.32	6.47	5.99	12.04	8.1	9.49	11.08	10.23	7.18	2098	10993055	PSR92819.1	303	9.1e-25	Phosphoglycolate phosphatase [Actinidia chinensis var. chinensis]	XM_012230425.1	XM_012230425	79	1.50333e-30	PREDICTED: Jatropha curcas phosphoglycolate phosphatase 1B, chloroplastic (LOC105644917), mRNA	K19269	PGP, PGLP	phosphoglycolate phosphatase	http://www.genome.jp/dbget-bin/www_bget?ko:K19269	P0DKC3	272	1.6e-22	Phosphoglycolate phosphatase 1A, chloroplastic OS=Arabidopsis thaliana GN=PGLP1A PE=1 SV=1	PF08041	PetM family of cytochrome b6f complex subunit 7	--	--	--	--
Cluster-32079.58006	29	76.21	11	14	20	18	12	28	40	48	74	84	0.52	1.48	0.26	0.3	0.56	0.48	0.33	0.65	0.99	1.07	1.74	2.04	2287	11011722	PSS23967.1	163	1.7e-08	Polyadenylate-binding protein [Actinidia chinensis var. chinensis]	--	--	--	--	--	--	--	--	--	--	--	--	--	--	--	--	--	--	--
Cluster-32079.51672	547.74	16	507	4	6	2	7	0	6	2	0	4	15.04	0.47	18.28	0.13	0.26	0.08	0.3	0	0.23	0.07	0	0.15	1598	11018050	PSS33758.1	629	1.1e-62	Protein LIGHT-DEPENDENT SHORT HYPOCOTYLS like [Actinidia chinensis var. chinensis]	XM_010025623.2	XM_010025623	190	2.25059e-92	PREDICTED: Eucalyptus grandis protein LIGHT-DEPENDENT SHORT HYPOCOTYLS 4 (LOC104414482), transcript variant X2, mRNA	--	--	--	--	Q9LW68	572	2e-57	Protein LIGHT-DEPENDENT SHORT HYPOCOTYLS 4 OS=Arabidopsis thaliana GN=LSH4 PE=1 SV=1	PF06645	Microsomal signal peptidase 12 kDa subunit (SPC12)	GO:0006465	signal peptide processing	GO:0008233	peptidase activity
Cluster-32079.13517	229	189	132	450	334	388	335	344	422	378	517	482	2.84	2.51	2.15	6.74	6.45	7.14	6.36	5.52	7.14	5.76	8.31	8.02	3202	11007606	PSS16033.1	2344	3e-261	Zinc finger protein like [Actinidia chinensis var. chinensis]	XM_018956313.1	XM_018956313	174	3.57327e-83	PREDICTED: Juglans regia putative zinc finger protein CONSTANS-LIKE 11 (LOC108984383), transcript variant X2, mRNA	--	--	--	--	Q9LUA9	470	2.7e-45	Zinc finger protein CONSTANS-LIKE 10 OS=Arabidopsis thaliana GN=COL10 PE=1 SV=1	PF06203//PF00093//PF00643	CCT motif//von Willebrand factor type C domain//B-box zinc finger	--	--	GO:0008270//GO:0005515	zinc ion binding//protein binding
Cluster-32079.13511	335	448	227	152	127	144	33	131.08	104	12	6	18	4.67	6.68	4.15	2.55	2.75	2.97	0.7	2.36	1.98	0.21	0.11	0.34	2884	11014715	PSS29448.1	1798	5.5e-198	Phosphatidylinositol..phosphatidylcholine transfer protein [Actinidia chinensis var. chinensis]	XM_018959783.1	XM_018959783	418	0	PREDICTED: Juglans regia phosphatidylinositol/phosphatidylcholine transfer protein SFH3-like (LOC108986968), transcript variant X3, mRNA	--	--	--	--	Q93ZE9	1326	1.3e-144	Phosphatidylinositol/phosphatidylcholine transfer protein SFH3 OS=Arabidopsis thaliana GN=SFH3 PE=2 SV=1	--	--	--	--	--	--
Cluster-32079.56435	1152	224	1049	123	103	89	26	48	44	18	31	31	14.7	3.06	17.57	1.89	2.04	1.68	0.51	0.79	0.77	0.28	0.51	0.53	3124	10999820	PSS02988.1	2210	1e-245	IRK-interacting protein [Actinidia chinensis var. chinensis]	--	--	--	--	--	--	--	--	--	--	--	--	--	PF06888//PF03938	Putative Phosphatase//Outer membrane protein (OmpH-like)	GO:0008152	metabolic process	GO:0016791//GO:0051082	phosphatase activity//unfolded protein binding
Cluster-32079.8528	16	10	6	1	6	1	1	1	0	0	0	0	2.59	1.78	1.28	0.19	1.62	0.26	0.26	0.22	0	0	0	0	493	--	--	--	--	--	--	--	--	--	--	--	--	--	--	--	--	--	--	--	--	--	--	--	--
Cluster-32079.8521	39	38	20	48	45	55	27	20	25	10	1	6	0.4	0.41	0.27	0.59	0.71	0.83	0.42	0.26	0.35	0.12	0.01	0.08	3841	11008163	PSS17272.1	175	1.2e-09	Protein RER1A like [Actinidia chinensis var. chinensis]	XM_016600151.1	XM_016600151	70	2.79377e-25	PREDICTED: Nicotiana tabacum protein RER1A-like (LOC107779679), mRNA	--	--	--	--	O48670	152	2.4e-08	Protein RER1A OS=Arabidopsis thaliana GN=RER1A PE=1 SV=1	PF03248	Rer1 family	--	--	--	--
Cluster-32079.57381	1856.48	562.17	1390.27	1185.82	695.5	670.64	581.39	483.37	481.46	438.8	372.08	392.68	65.47	21.31	64.41	50.19	38.59	35.47	31.6	22.17	23.44	19.18	17.18	18.78	1305	10993215	PSR92979.1	223	1.1e-15	Small nuclear ribonucleoprotein like [Actinidia chinensis var. chinensis]	XM_008220456.2	XM_008220456	93	1.52807e-38	PREDICTED: Prunus mume probable small nuclear ribonucleoprotein F (LOC103318976), mRNA	K11098	SNRPF, SMF	small nuclear ribonucleoprotein F	http://www.genome.jp/dbget-bin/www_bget?ko:K11098	Q9SUM2	212	9.1e-16	Probable small nuclear ribonucleoprotein F OS=Arabidopsis thaliana GN=At4g30220 PE=2 SV=1	--	--	--	--	--	--
Cluster-32079.21947	28	115.73	8	21	47	34	0	7	17	0	0	0	0.75	3.32	0.28	0.68	1.97	1.36	0	0.24	0.62	0	0	0	1634	--	--	--	--	--	XM_014662238.1	XM_014662238	35	3.35901e-06	PREDICTED: Vigna radiata var. radiata gibberellin 2-beta-dioxygenase (LOC106775167), mRNA	--	--	--	--	--	--	--	--	PF04159	NB glycoprotein	--	--	--	--
Cluster-32079.21946	37	37	7	69	40	22	2	4	23	0	0	0	1.4	1.5	0.35	3.12	2.38	1.25	0.12	0.2	1.2	0	0	0	1237	--	--	--	--	--	--	--	--	--	--	--	--	--	--	--	--	--	--	--	--	--	--	--	--
Cluster-32079.9433	480	1356	164	488.97	68	105	557	183	191	1524	1082	582	8.41	25.45	3.77	10.32	1.86	2.73	14.94	4.15	4.57	32.81	24.59	13.69	2350	11019999	PSS36276.1	1346	1.2e-145	Tubulin alpha-3 chain [Actinidia chinensis var. chinensis]	DQ444294.1	DQ444294	523	0	Camellia sinensis alpha tubulin mRNA, complete cds	K07374	TUBA	tubulin alpha	http://www.genome.jp/dbget-bin/www_bget?ko:K07374	P33624	1285	6.2e-140	Tubulin alpha-2 chain (Fragment) OS=Anemia phyllitidis GN=TUBA2 PE=2 SV=1	PF00091//PF15323	Tubulin/FtsZ family, GTPase domain//Developmental protein	GO:0048598	embryonic morphogenesis	GO:0003924	GTPase activity
Cluster-32079.9435	174	53	181.88	119	150	99	56	49	82	50	15	8	2.48	0.81	3.4	2.05	3.33	2.09	1.22	0.9	1.6	0.88	0.28	0.15	2824	11001937	PSS06279.1	411	3.7e-37	General transcription factor IIH subunit like [Actinidia chinensis var. chinensis]	--	--	--	--	--	--	--	--	--	--	--	--	--	PF02671	Paired amphipathic helix repeat	GO:0006355	regulation of transcription, DNA-templated	--	--
Cluster-32079.61276	65	8	75	249	104	129	71	85	67	27	12	23	1.14	0.15	1.73	5.28	2.85	3.37	1.91	1.93	1.61	0.58	0.27	0.54	2341	10988767	PSR86267.1	1270	7.6e-137	GDSL esterase..lipase [Actinidia chinensis var. chinensis]	--	--	--	--	--	--	--	--	--	Q3ECP6	749	8.8e-78	GDSL esterase/lipase At1g54790 OS=Arabidopsis thaliana GN=At1g54790 PE=2 SV=1	PF00657//PF02702	GDSL-like Lipase/Acylhydrolase//Osmosensitive K+ channel His kinase sensor domain	GO:0000160//GO:0016310	phosphorelay signal transduction system//phosphorylation	GO:0004673//GO:0000155//GO:0016788	protein histidine kinase activity//phosphorelay sensor kinase activity//hydrolase activity, acting on ester bonds
Cluster-32079.2520	0	0	0	4	0	1	4	5	12	17.41	6	14.07	0	0	0	0.41	0	0.13	0.54	0.57	1.47	1.91	0.7	1.7	692	11001482	PSS05824.1	359	9.6e-32	Oxygen-evolving enhancer protein like [Actinidia chinensis var. chinensis]	--	--	--	--	--	K02717	psbP	photosystem II oxygen-evolving enhancer protein 2	http://www.genome.jp/dbget-bin/www_bget?ko:K02717	P16059	331	7.7e-30	Oxygen-evolving enhancer protein 2, chloroplastic OS=Pisum sativum GN=PSBP PE=1 SV=1	PF01789	PsbP	GO:0015979	photosynthesis	GO:0005509	calcium ion binding
Cluster-25324.0	1	0	0	3	0	3	2	2	0	3	18	12	0.22	0	0	0.77	0	1.1	0.73	0.61	0	0.89	5.7	3.94	430	3726718	XP_008780084.1	298	7.1e-25	PREDICTED: glutathione S-transferase U17-like [Phoenix dactylifera]	--	--	--	--	--	K00799	GST, gst	glutathione S-transferase	http://www.genome.jp/dbget-bin/www_bget?ko:K00799	Q9FUS8	255	3.1e-21	Glutathione S-transferase U17 OS=Arabidopsis thaliana GN=GSTU17 PE=2 SV=1	--	--	--	--	--	--
Cluster-25324.1	15	3	5	30	26	30	25	8	37	24	67	67	1.67	0.36	0.73	3.94	4.71	5.2	4.39	1.18	5.9	3.41	10.1	10.47	598	1065407	BAI40146.1	615	1.7e-61	glutathione S-transferase 1 [Diospyros kaki]	--	--	--	--	--	K00799	GST, gst	glutathione S-transferase	http://www.genome.jp/dbget-bin/www_bget?ko:K00799	Q9FUS8	516	2.3e-51	Glutathione S-transferase U17 OS=Arabidopsis thaliana GN=GSTU17 PE=2 SV=1	PF02798//PF13409//PF13417	Glutathione S-transferase, N-terminal domain//Glutathione S-transferase, N-terminal domain//Glutathione S-transferase, N-terminal domain	--	--	GO:0005515	protein binding
Cluster-32079.215	0	0.97	0	4	0	2	0.75	0	0	23.45	219.14	134.3	0	0.02	0	0.07	0	0.05	0.02	0	0	0.45	4.41	2.8	2616	--	--	--	--	--	--	--	--	--	--	--	--	--	--	--	--	--	--	PF11770	GRB2-binding adapter (GAPT)	--	--	--	--
Cluster-22530.0	71	14	9	213	90	105	276	278	195	194	24	29	2.66	0.56	0.44	9.56	5.3	5.9	15.93	13.53	10.08	9	1.18	1.47	1246	10995321	PSR96139.1	344	9.6e-30	Mannose-6-phosphate isomerase [Actinidia chinensis var. chinensis]	--	--	--	--	--	--	--	--	--	--	--	--	--	PF04960	Glutaminase	GO:0006541	glutamine metabolic process	GO:0004359	glutaminase activity
Cluster-32079.7993	491	345	293	187	126	114	97	105	93	91	103	54	14.6	11.01	11.44	6.68	5.88	5.07	4.44	4.05	3.8	3.34	4	2.17	1497	11012370	PSS24615.1	1713	2.1e-188	NAC domain-containing protein, partial [Actinidia chinensis var. chinensis]	XM_002278625.4	XM_002278625	279	7.05436e-142	PREDICTED: Vitis vinifera NAC domain-containing protein 73 (LOC100250388), transcript variant X2, mRNA	--	--	--	--	O49459	917	1.9e-97	NAC domain-containing protein 73 OS=Arabidopsis thaliana GN=NAC073 PE=2 SV=1	PF01708//PF00319//PF00695//PF02365	Geminivirus putative movement protein//SRF-type transcription factor (DNA-binding and dimerisation domain)//Major surface antigen from hepadnavirus//No apical meristem (NAM) protein	GO:0046740//GO:0016032//GO:0006355	transport of virus in host, cell to cell//viral process//regulation of transcription, DNA-templated	GO:0003677//GO:0046983	DNA binding//protein dimerization activity
Cluster-32079.16266	384	246	278	162	87	134	86	136	97	69	104	73	8.92	6.13	8.48	4.53	3.16	4.64	3.07	4.1	3.09	1.98	3.14	2.29	1839	1754185	BAL46495.1	802	1.1e-82	hypothetical protein [Diospyros kaki]	--	--	--	--	--	--	--	--	--	Q9ZUF7	578	4.7e-58	Protein LURP-one-related 6 OS=Arabidopsis thaliana GN=At2g05910 PE=2 SV=1	PF04145//PF00487	Ctr copper transporter family//Fatty acid desaturase	GO:0006629//GO:0006825//GO:0035434	lipid metabolic process//copper ion transport//copper ion transmembrane transport	GO:0005375	copper ion transmembrane transporter activity
Cluster-32079.16260	229	12	378	16	7	10	0	0	3	0	0	0	7.22	0.41	15.64	0.61	0.35	0.47	0	0	0.13	0	0	0	1428	11005576	PSS12132.1	1079	6.5e-115	..R,S..-reticuline 7-O-methyltransferase [Actinidia chinensis var. chinensis]	XM_010528570.2	XM_010528570	61	1.03037e-20	PREDICTED: Tarenaya hassleriana (R,S)-reticuline 7-O-methyltransferase-like (LOC104804313), mRNA	--	--	--	--	Q6WUC2	390	2.3e-36	(R,S)-reticuline 7-O-methyltransferase OS=Papaver somniferum GN=PSOMT1 PE=1 SV=1	PF01047//PF02796//PF00891//PF08100//PF09339	MarR family//Helix-turn-helix domain of resolvase//O-methyltransferase//Dimerisation domain//IclR helix-turn-helix domain	GO:0006310//GO:0006355	DNA recombination//regulation of transcription, DNA-templated	GO:0046983//GO:0003700//GO:0000150//GO:0003677//GO:0008171	protein dimerization activity//transcription factor activity, sequence-specific DNA binding//recombinase activity//DNA binding//O-methyltransferase activity
Cluster-32079.4966	484	281	373	375	196	231	169	295	257	172	80	59	7.04	4.38	7.12	6.58	4.44	4.98	3.76	5.55	5.1	3.07	1.51	1.15	2773	11007364	PSS15791.1	1426	7.3e-155	F-box..LRR-repeat protein [Actinidia chinensis var. chinensis]	--	--	--	--	--	--	--	--	--	Q84W80	308	1.4e-26	F-box/LRR-repeat protein At3g03360 OS=Arabidopsis thaliana GN=At3g03360 PE=2 SV=2	PF00646//PF12937	F-box domain//F-box-like	--	--	GO:0005515	protein binding
Cluster-32079.4968	201	302	217	259	167	190	87	233	150	92	63	81	1.09	1.75	1.54	1.7	1.4	1.52	0.72	1.63	1.11	0.61	0.44	0.59	6976	11004167	PSS10128.1	4488	0	Polysialic acid O-acetyltransferase [Actinidia chinensis var. chinensis]	XM_019225073.1	XM_019225073	251	1.22929e-125	PREDICTED: Vitis vinifera uncharacterized LOC100254594 (LOC100254594), transcript variant X5, mRNA	--	--	--	--	--	--	--	--	PF06327//PF01095//PF02861	Domain of Unknown Function (DUF1053)//Pectinesterase//Clp amino terminal domain, pathogenicity island component	GO:0042545//GO:0019538//GO:0005982//GO:0006171//GO:0005985//GO:0006144	cell wall modification//protein metabolic process//starch metabolic process//cAMP biosynthetic process//sucrose metabolic process//purine nucleobase metabolic process	GO:0004016//GO:0030599	adenylate cyclase activity//pectinesterase activity
Cluster-2443.0	0	0	0	10	15	22	1	52	6	3	4	0	0	0	0	0.63	1.26	1.77	0.08	3.61	0.44	0.2	0.28	0	959	11003206	PSS08274.1	138	5.7e-06	Endonuclease [Actinidia chinensis var. chinensis]	--	--	--	--	--	--	--	--	--	--	--	--	--	PF04976//PF07881	DMSO reductase anchor subunit (DmsC)//L-fucose isomerase, first N-terminal domain	GO:0019645//GO:0006013//GO:0006004//GO:0006000	anaerobic electron transport chain//mannose metabolic process//fucose metabolic process//fructose metabolic process	GO:0008736	L-fucose isomerase activity
Cluster-32079.66926	563	184	291	126	149	197	116	107	134	84	38	50	22.2	7.8	15.08	5.96	9.26	11.68	7.06	5.49	7.31	4.11	1.97	2.68	1196	11003177	PSS08245.1	809	1.1e-83	Serine..threonine-protein kinase [Actinidia chinensis var. chinensis]	XM_002285890.4	XM_002285890	162	6.14163e-77	PREDICTED: Vitis vinifera probable serine/threonine-protein kinase At4g35230 (LOC100245381), mRNA	K14500	BSK	BR-signaling kinase	http://www.genome.jp/dbget-bin/www_bget?ko:K14500	Q944A7	557	8.2e-56	Probable serine/threonine-protein kinase At4g35230 OS=Arabidopsis thaliana GN=At4g35230 PE=1 SV=1	PF07714//PF00069	Protein tyrosine kinase//Protein kinase domain	GO:0006468	protein phosphorylation	GO:0005524//GO:0004672	ATP binding//protein kinase activity
Cluster-32079.66927	874.97	271.02	599.06	198	197	237.01	125	169	203	90.31	82	61	48.7	16.27	43.84	13.17	17.43	20.01	10.81	12.31	15.78	6.29	6.04	4.66	927	11003177	PSS08245.1	1354	5.4e-147	Serine..threonine-protein kinase [Actinidia chinensis var. chinensis]	XM_010647883.1	XM_010647883	462	0	PREDICTED: Vitis vinifera probable serine/threonine-protein kinase At4g35230 (LOC100265782), mRNA	K14500	BSK	BR-signaling kinase	http://www.genome.jp/dbget-bin/www_bget?ko:K14500	Q944A7	1244	1.4e-135	Probable serine/threonine-protein kinase At4g35230 OS=Arabidopsis thaliana GN=At4g35230 PE=1 SV=1	PF00069//PF07714	Protein kinase domain//Protein tyrosine kinase	GO:0006468	protein phosphorylation	GO:0005524//GO:0004672	ATP binding//protein kinase activity
Cluster-32079.66924	638	119	505	148	110	94	48	67	76	79	37	19	32.49	6.53	33.8	9.01	8.88	7.24	3.79	4.46	5.39	5.02	2.49	1.32	988	11003177	PSS08245.1	441	4.3e-41	Serine..threonine-protein kinase [Actinidia chinensis var. chinensis]	XM_011046905.1	XM_011046905	154	1.41163e-72	PREDICTED: Populus euphratica probable serine/threonine-protein kinase At4g35230 (LOC105140177), transcript variant X1, mRNA	K14500	BSK	BR-signaling kinase	http://www.genome.jp/dbget-bin/www_bget?ko:K14500	Q944A7	378	3.9e-35	Probable serine/threonine-protein kinase At4g35230 OS=Arabidopsis thaliana GN=At4g35230 PE=1 SV=1	PF00515//PF13414	Tetratricopeptide repeat//TPR repeat	--	--	GO:0005515	protein binding
Cluster-32079.66925	20.03	27.98	29.94	9	6	14.99	6	15	4	1.69	6	2	0.94	1.42	1.86	0.51	0.45	1.07	0.44	0.92	0.26	0.1	0.37	0.13	1045	11011215	PSS21803.1	460	2.8e-43	Serine..threonine-protein kinase [Actinidia chinensis var. chinensis]	XM_009352333.2	XM_009352333	162	5.34285e-77	PREDICTED: Pyrus x bretschneideri probable serine/threonine-protein kinase At4g35230 (LOC103942122), mRNA	K14500	BSK	BR-signaling kinase	http://www.genome.jp/dbget-bin/www_bget?ko:K14500	Q944A7	412	4.7e-39	Probable serine/threonine-protein kinase At4g35230 OS=Arabidopsis thaliana GN=At4g35230 PE=1 SV=1	PF01853	MOZ/SAS family	GO:0006355	regulation of transcription, DNA-templated	GO:0016747	transferase activity, transferring acyl groups other than amino-acyl groups
Cluster-32079.53360	777	620	358	184	189	118	27	160	110	43.43	63	71.55	7.94	6.78	4.8	2.27	3	1.78	0.42	2.11	1.53	0.54	0.83	0.98	3832	11016130	PSS31495.1	1046	1.2e-110	Nucleobase-ascorbate transporter like [Actinidia chinensis var. chinensis]	--	--	--	--	--	K14611	SLC23A1_2, SVCT1_2	solute carrier family 23 (nucleobase transporter), member 1/2	http://www.genome.jp/dbget-bin/www_bget?ko:K14611	O04472	613	8.5e-62	Putative nucleobase-ascorbate transporter 10 OS=Arabidopsis thaliana GN=NAT10 PE=3 SV=2	PF02511//PF00860//PF07819	Thymidylate synthase complementing protein//Permease family//PGAP1-like protein	GO:0055085//GO:0006810//GO:0006505//GO:0006231//GO:0006206//GO:0006886	transmembrane transport//transport//GPI anchor metabolic process//dTMP biosynthetic process//pyrimidine nucleobase metabolic process//intracellular protein transport	GO:0050660//GO:0016788//GO:0050797//GO:0005215	flavin adenine dinucleotide binding//hydrolase activity, acting on ester bonds//thymidylate synthase (FAD) activity//transporter activity
Cluster-32079.53363	4	58	5	14	9	14	19	26	32	72	105	57	0.86	13.87	1.43	3.51	3.34	4.98	6.72	7.66	10.45	20.69	32.22	18.13	435	--	--	--	--	--	AP015042.1	AP015042	64	6.37719e-23	Vigna angularis var. angularis DNA, chromosome 9, almost complete sequence, cultivar: Shumari	--	--	--	--	Q39193	126	2.9e-06	Serine/threonine-protein kinase SRK2I OS=Arabidopsis thaliana GN=SRK2I PE=1 SV=1	PF00069	Protein kinase domain	GO:0006468	protein phosphorylation	GO:0004672//GO:0005524	protein kinase activity//ATP binding
Cluster-32079.53365	48	29	9	60	36	40	308	378.99	170.71	654.93	1061.61	470.73	1.38	0.9	0.34	2.08	1.63	1.72	13.66	14.19	6.77	23.33	39.96	18.34	1535	3855742	CDY17136.1	204	2e-13	BnaA05g10520D [Brassica napus]	XM_006434385.1	XM_006434385	93	1.80481e-38	Citrus clementina hypothetical protein (CICLE_v10001734mg) mRNA, complete cds	K03841	FBP, fbp	fructose-1,6-bisphosphatase I	http://www.genome.jp/dbget-bin/www_bget?ko:K03841	P46267	193	1.7e-13	Fructose-1,6-bisphosphatase, cytosolic OS=Brassica napus PE=2 SV=1	PF00316	Fructose-1-6-bisphosphatase	GO:0006098//GO:0006096//GO:0006094//GO:0006000//GO:0006013//GO:0015976//GO:0005975	pentose-phosphate shunt//glycolytic process//gluconeogenesis//fructose metabolic process//mannose metabolic process//carbon utilization//carbohydrate metabolic process	GO:0042132//GO:0042578	fructose 1,6-bisphosphate 1-phosphatase activity//phosphoric ester hydrolase activity
Cluster-32079.20266	3122	2406	2062	2497	1756	2422	1163	1397	1218	285	141	149	19.17	15.8	16.61	18.51	16.72	21.95	10.89	11.06	10.16	2.14	1.12	1.22	6196	10995143	PSR95961.1	8783	0	Sacsin like [Actinidia chinensis var. chinensis]	XM_003634177.3	XM_003634177	778	0	PREDICTED: Vitis vinifera uncharacterized LOC100252577 (LOC100252577), mRNA	K17592	SACS	sacsin	http://www.genome.jp/dbget-bin/www_bget?ko:K17592	Q2R3P9	668	5.8e-68	Bidirectional sugar transporter SWEET14 OS=Oryza sativa subsp. japonica GN=SWEET14 PE=2 SV=1	PF03650//PF03083//PF05859//PF06457	Uncharacterised protein family (UPF0041)//Sugar efflux transporter for intercellular exchange//Mis12 protein//Ectatomin	GO:0007067//GO:0006811//GO:0006850//GO:0009405//GO:0007049	mitotic nuclear division//ion transport//mitochondrial pyruvate transport//pathogenesis//cell cycle	GO:0005216	ion channel activity
Cluster-32079.20262	12	9	0	18	12	13	4	12	2	39	64	15	0.25	0.2	0	0.46	0.4	0.41	0.13	0.33	0.06	1.02	1.76	0.43	1991	--	--	--	--	--	--	--	--	--	--	--	--	--	--	--	--	--	--	--	--	--	--	--	--
Cluster-32079.70381	11	14	7	2	3	3	5	7	12	15	29	23	0.29	0.4	0.24	0.06	0.12	0.12	0.2	0.24	0.44	0.49	1	0.83	1642	--	--	--	--	--	--	--	--	--	--	--	--	--	--	--	--	--	--	PF08040	MNLL subunit	GO:0006118	obsolete electron transport	GO:0003954	NADH dehydrogenase activity
Cluster-32079.17996	0	25	7	2	1	1	7	5	24	4	20	49	0	0.64	0.22	0.06	0.04	0.04	0.26	0.15	0.79	0.12	0.62	1.58	1795	--	--	--	--	--	--	--	--	--	--	--	--	--	--	--	--	--	--	PF07962	Replication Fork Protection Component Swi3	GO:0048478//GO:0007049//GO:0006974	replication fork protection//cell cycle//cellular response to DNA damage stimulus	--	--
Cluster-32079.18320	91	261.24	48	36	21	26	19	33	18	51	25	27	3.24	10.01	2.25	1.54	1.18	1.39	1.04	1.53	0.89	2.25	1.17	1.31	1294	11004003	PSS09964.1	1094	1.1e-116	UPF0496 protein [Actinidia chinensis var. chinensis]	--	--	--	--	--	--	--	--	--	--	--	--	--	PF05371//PF07961	Phage major coat protein, Gp8//MBA1-like protein	GO:0032979	protein insertion into mitochondrial membrane from inner side	--	--
Cluster-32079.18324	178	75	202	107	144	124	88	117	121	65	30	27	14.85	6.78	22.17	10.61	19.36	15.93	11.51	12.87	14.3	6.86	3.36	3.13	708	11006882	PSS14642.1	856	2.3e-89	Protein ALEX like [Actinidia chinensis var. chinensis]	XM_006479719.2	XM_006479719	81	3.80099e-32	PREDICTED: Citrus sinensis hypothetical protein (LOC102631062), mRNA	--	--	--	--	--	--	--	--	--	--	--	--	--	--
Cluster-12589.0	1	23	2	0	4	3	0	1	1	8	51	61	0.03	0.79	0.08	0	0.2	0.14	0	0.04	0.04	0.32	2.12	2.63	1416	--	--	--	--	--	--	--	--	--	--	--	--	--	--	--	--	--	--	--	--	--	--	--	--
Cluster-32079.31909	1101	2076.86	1359.71	294	249	263	462	726.43	532	664	785	558.64	8.36	16.87	13.55	2.7	2.93	2.95	5.35	7.12	5.49	6.17	7.7	5.67	5061	10997178	PSR98826.1	2095	3.5e-232	Alpha-internexin like [Actinidia chinensis var. chinensis]	XM_010661898.2	XM_010661898	464	0	PREDICTED: Vitis vinifera uncharacterized LOC100261475 (LOC100261475), transcript variant X3, mRNA	--	--	--	--	--	--	--	--	PF01084	Ribosomal protein S18	GO:0042254//GO:0006412	ribosome biogenesis//translation	GO:0003735	structural constituent of ribosome
Cluster-32079.31903	538	149	323	627	298.15	269	331	317	214	242.63	73	69	14.26	4.24	11.24	19.98	12.38	10.64	13.48	10.9	7.79	7.94	2.52	2.47	1646	11001112	PSS05004.1	381	6.5e-34	C-Myc-binding protein, partial [Actinidia chinensis var. chinensis]	XM_017368503.1	XM_017368503	59	1.54146e-19	PREDICTED: Daucus carota subsp. sativus C-Myc-binding protein homolog (LOC108200378), transcript variant X2, mRNA	--	--	--	--	--	--	--	--	PF00098	Zinc knuckle	--	--	GO:0003676//GO:0008270	nucleic acid binding//zinc ion binding
Cluster-32079.31905	2787	133	2489	1504.75	644	819.91	222	172	182	68	7	4	51.16	2.62	59.98	33.27	18.44	22.36	6.24	4.09	4.57	1.53	0.17	0.1	2255	10998791	PSS01504.1	683	8.5e-69	Crescerin-1 like [Actinidia chinensis var. chinensis]	XM_011011538.1	XM_011011538	150	5.49843e-70	PREDICTED: Populus euphratica protein FAM179B-like (LOC105114846), transcript variant X2, mRNA	--	--	--	--	--	--	--	--	--	--	--	--	--	--
Cluster-32079.31906	73	0	20	33	13	10	7	2	3	1	0	0	7.39	0	2.67	3.96	2.14	1.57	1.12	0.27	0.43	0.13	0	0	630	--	--	--	--	--	--	--	--	--	--	--	--	--	--	--	--	--	--	--	--	--	--	--	--
Cluster-32079.31907	2612	5788.92	2089	4038.05	3293	3238.73	7902.99	8132.8	6343	16544	9737.12	11707.9	67.22	159.83	70.59	124.96	132.66	124.34	312.34	271.44	224.13	525.24	326.53	406.47	1687	11007693	PSS16120.1	588	6.6e-58	1-aminocyclopropane-1-carboxylate oxidase [Actinidia chinensis var. chinensis]	HQ293210.1	HQ293210	481	0	Actinidia chinensis cultivar Hort16A ACC oxidase 5 (ACO5) mRNA, complete cds	K05933	E1.14.17.4	aminocyclopropanecarboxylate oxidase	http://www.genome.jp/dbget-bin/www_bget?ko:K05933	Q8S932	516	6.6e-51	1-aminocyclopropane-1-carboxylate oxidase OS=Diospyros kaki GN=DK-ACO1 PE=2 SV=1	PF03171	2OG-Fe(II) oxygenase superfamily	GO:0055114	oxidation-reduction process	GO:0016491	oxidoreductase activity
Cluster-32079.23184	1486	1579	2228	591	602	618	436.32	676	638	415	793.95	487	58.85	67.26	115.94	28.07	37.59	36.8	26.68	34.87	34.96	20.41	41.27	26.22	1192	11006290	PSS14050.1	1410	2.2e-153	Acid phosphatase [Actinidia chinensis var. chinensis]	XM_006479398.2	XM_006479398	133	8.08716e-61	PREDICTED: Citrus sinensis acid phosphatase 1 (LOC102618810), mRNA	--	--	--	--	P27061	449	2.7e-43	Acid phosphatase 1 OS=Solanum lycopersicum GN=APS1 PE=2 SV=1	PF05777//PF03767	Drosophila accessory gland-specific peptide 26Ab (Acp26Ab)//HAD superfamily, subfamily IIIB (Acid phosphatase)	GO:0007617//GO:0006771//GO:0019497	mating behavior//riboflavin metabolic process//hexachlorocyclohexane metabolic process	GO:0003993	acid phosphatase activity
Cluster-20023.0	278	231	307	54	51	44	18	27	10	24	22	41	7.84	6.99	11.36	1.83	2.25	1.85	0.78	0.99	0.39	0.84	0.81	1.56	1564	11000520	PSS04412.1	1397	9.5e-152	Membrane-associated kinase regulator [Actinidia chinensis var. chinensis]	XM_010272344.2	XM_010272344	53	3.16683e-16	PREDICTED: Nelumbo nucifera probable membrane-associated kinase regulator 2 (LOC104606914), mRNA	--	--	--	--	Q9SH58	276	4.1e-23	Probable membrane-associated kinase regulator 2 OS=Arabidopsis thaliana GN=MAKR2 PE=2 SV=1	PF06888//PF02122	Putative Phosphatase//Peptidase S39	GO:0008152//GO:0016032	metabolic process//viral process	GO:0004252//GO:0016791	serine-type endopeptidase activity//phosphatase activity
Cluster-32079.19058	932	663	676	642	680	600	655	910	655	570	264	236	10.87	8.28	10.35	9.03	12.33	10.36	11.67	13.71	10.41	8.15	3.98	3.69	3392	11006915	PSS14675.1	1752	1.4e-192	Phytochrome A-associated F-box protein [Actinidia chinensis var. chinensis]	XM_002266123.3	XM_002266123	298	4.43769e-152	PREDICTED: Vitis vinifera phytochrome A-associated F-box protein (LOC100250321), mRNA	--	--	--	--	Q8LEA8	1157	6.2e-125	Phytochrome A-associated F-box protein OS=Arabidopsis thaliana GN=EID1 PE=1 SV=2	PF00646//PF12937	F-box domain//F-box-like	--	--	GO:0005515	protein binding
Cluster-32079.19051	270	142	112	280	186	108	40	107	73	66	81	73	1.93	1.08	1.05	2.41	2.06	1.14	0.44	0.99	0.71	0.58	0.75	0.7	5364	10992216	PSR91444.1	287	1.7e-22	DNA primase small subunit like [Actinidia chinensis var. chinensis]	XM_016700352.1	XM_016700352	54	3.06575e-16	PREDICTED: Capsicum annuum DNA primase small subunit (LOC107855343), mRNA	K02684	PRI1	DNA primase small subunit	http://www.genome.jp/dbget-bin/www_bget?ko:K02684	--	--	--	--	--	--	--	--	--	--
Cluster-32079.19053	1317	1120	965	669	534	560	326	592	350	316	159	206	13.36	12.15	12.84	8.18	8.41	8.4	5.05	7.75	4.83	3.93	2.08	2.79	3860	11006160	PSS13920.1	4802	0	Leucine-rich repeat receptor-like protein kinase [Actinidia chinensis var. chinensis]	XM_018978143.1	XM_018978143	428	0	PREDICTED: Juglans regia leucine-rich repeat receptor-like protein kinase TDR (LOC109001022), mRNA	--	--	--	--	Q9FII5	1761	6.5e-195	Leucine-rich repeat receptor-like protein kinase TDR OS=Arabidopsis thaliana GN=TDR PE=1 SV=1	PF13855//PF00560//PF00069//PF07714	Leucine rich repeat//Leucine Rich Repeat//Protein kinase domain//Protein tyrosine kinase	GO:0006468	protein phosphorylation	GO:0005524//GO:0005515//GO:0004672	ATP binding//protein binding//protein kinase activity
Cluster-9357.1	28	70	41	17	5	2	12	0	0	11	0	0	1.16	3.12	2.23	0.84	0.33	0.12	0.77	0	0	0.57	0	0	1152	10995746	PSR96564.1	1413	9.7e-154	Transcription factor like [Actinidia chinensis var. chinensis]	HQ599276.1	HQ599276	80	2.26492e-31	Tetracentron sinense CYC-like protein 3 gene, partial cds	--	--	--	--	A0AQW4	219	1.2e-16	Transcription factor TCP12 OS=Arabidopsis thaliana GN=TCP12 PE=2 SV=1	PF11744	Aluminium activated malate transporter	GO:0015743	malate transport	--	--
Cluster-18135.0	35	3	15	0	0	0	0	0	0	0	0	0	2.47	0.23	1.39	0	0	0	0	0	0	0	0	0	789	11011384	PSS23629.1	1216	4.7e-131	UDP-glycosyltransferase [Actinidia chinensis var. chinensis]	--	--	--	--	--	K13496	UGT73C	UDP-glucosyl transferase 73C	http://www.genome.jp/dbget-bin/www_bget?ko:K13496	Q9SCP6	562	1.4e-56	UDP-glycosyltransferase 73D1 OS=Arabidopsis thaliana GN=UGT73D1 PE=3 SV=1	--	--	--	--	--	--
Cluster-32079.30692	1197	274	918	840	632	768	255	277	294	159	59	81	15.21	3.73	15.31	12.87	12.49	14.45	4.95	4.55	5.09	2.48	0.97	1.38	3136	11006530	PSS14290.1	1466	1.9e-159	Cyclin-B3-1 like [Actinidia chinensis var. chinensis]	XM_010646807.1	XM_010646807	340	1.84088e-175	PREDICTED: Vitis vinifera putative cyclin-B3-1 (LOC100260352), transcript variant X3, mRNA	K21777	CCNB	G2/mitotic-specific cyclin-B, other	http://www.genome.jp/dbget-bin/www_bget?ko:K21777	Q9SA32	1007	1.4e-107	Putative cyclin-B3-1 OS=Arabidopsis thaliana GN=CYCB3-1 PE=3 SV=2	PF02701//PF08119//PF02984	Dof domain, zinc finger//Scorpion acidic alpha-KTx toxin family//Cyclin, C-terminal domain	GO:0006810//GO:0009405//GO:0006355	transport//pathogenesis//regulation of transcription, DNA-templated	GO:0003677//GO:0019870	DNA binding//potassium channel inhibitor activity
Cluster-32079.38447	3981.08	2107	2953.21	6896	6597.82	8650.34	5567	8465.18	8293.91	5085.02	2895.07	2996.04	134.9	76.71	131.45	280.52	351.47	439.31	290.61	372.95	387.64	213.38	128.38	137.57	1347	10996928	PSR98576.1	1348	3.9e-146	CBS domain-containing protein [Actinidia chinensis var. chinensis]	XM_007021288.2	XM_007021288	49	4.54715e-14	PREDICTED: Theobroma cacao CBS domain-containing protein CBSX5 (LOC18593881), mRNA	--	--	--	--	Q84WQ5	607	1.5e-61	CBS domain-containing protein CBSX5 OS=Arabidopsis thaliana GN=CBSX5 PE=2 SV=2	--	--	--	--	--	--
Cluster-32079.28018	15	4	13	39	38	22	15	56	47	9	0	2	0.31	0.09	0.35	0.97	1.22	0.67	0.47	1.49	1.32	0.23	0	0.06	2041	10998260	PSS00456.1	191	8.6e-12	Protein MID1-COMPLEMENTING ACTIVITY like [Actinidia chinensis var. chinensis]	XM_006466937.2	XM_006466937	63	1.14704e-21	PREDICTED: Citrus sinensis protein MID1-COMPLEMENTING ACTIVITY 1 (LOC102609339), transcript variant X2, mRNA	--	--	--	--	Q8L7E9	174	3.6e-11	Protein MID1-COMPLEMENTING ACTIVITY 1 OS=Arabidopsis thaliana GN=MCA1 PE=1 SV=1	--	--	--	--	--	--
Cluster-32079.28015	716	488	490	507	381	448	149	301	343	178	96	216	19.55	14.3	17.57	16.64	16.3	18.26	6.25	10.66	12.87	6	3.42	7.96	1606	11011938	PSS24183.1	1993	7.6e-221	Kinesin-like protein, partial [Actinidia chinensis var. chinensis]	XM_017378071.1	XM_017378071	514	0	PREDICTED: Daucus carota subsp. sativus armadillo repeat-containing kinesin-like protein 2 (LOC108207636), mRNA	K10396	KIF5	kinesin family member 5	http://www.genome.jp/dbget-bin/www_bget?ko:K10396	Q9FZ06	1592	1.1e-175	Armadillo repeat-containing kinesin-like protein 3 OS=Arabidopsis thaliana GN=ARK3 PE=1 SV=1	PF05970//PF00225//PF02944//PF10717	PIF1-like helicase//Kinesin motor domain//BESS motif//Occlusion-derived virus envelope protein ODV-E18	GO:0007018//GO:0000723//GO:0007017//GO:0006281	microtubule-based movement//telomere maintenance//microtubule-based process//DNA repair	GO:0008017//GO:0003777//GO:0003677//GO:0005524//GO:0003678	microtubule binding//microtubule motor activity//DNA binding//ATP binding//DNA helicase activity
Cluster-32079.28016	1794	705	1375	879	651	741	394	578	497	344	226	328	27.03	11.37	27.19	15.96	15.27	16.56	9.08	11.26	10.22	6.36	4.41	6.63	2688	11011937	PSS24182.1	1903	3.4e-210	Kinesin-like protein [Actinidia chinensis var. chinensis]	XM_018951428.1	XM_018951428	516	0	PREDICTED: Juglans regia armadillo repeat-containing kinesin-like protein 2 (LOC108980489), mRNA	K10396	KIF5	kinesin family member 5	http://www.genome.jp/dbget-bin/www_bget?ko:K10396	Q9LPC6	1503	3.7e-165	Armadillo repeat-containing kinesin-like protein 2 OS=Arabidopsis thaliana GN=ARK2 PE=1 SV=2	PF02985//PF00514//PF11698	HEAT repeat//Armadillo/beta-catenin-like repeat//V-ATPase subunit H	GO:0015991	ATP hydrolysis coupled proton transport	GO:0016820//GO:0005515	hydrolase activity, acting on acid anhydrides, catalyzing transmembrane movement of substances//protein binding
Cluster-32079.10922	37	71	18	35	22	26	28	56	105	85	116	91	0.68	1.4	0.44	0.78	0.63	0.71	0.79	1.34	2.65	1.93	2.78	2.25	2247	11009499	PSS19291.1	549	2.9e-53	Sodium-coupled neutral amino acid transporter 6 [Actinidia chinensis var. chinensis]	--	--	--	--	--	--	--	--	--	--	--	--	--	--	--	--	--	--	--
Cluster-32079.53061	4	17	0	3	1	1	4	0	4	26	16	10	0.21	0.96	0	0.19	0.08	0.08	0.32	0	0.29	1.7	1.11	0.72	969	11009727	PSS19519.1	167	2.5e-09	Protein GIGANTEA like [Actinidia chinensis var. chinensis]	XM_011102288.1	XM_011102288	74	4.09948e-28	PREDICTED: Sesamum indicum protein GIGANTEA-like (LOC105178750), mRNA	K12124	GI	GIGANTEA	http://www.genome.jp/dbget-bin/www_bget?ko:K12124	Q9SQI2	149	1.4e-08	Protein GIGANTEA OS=Arabidopsis thaliana GN=GI PE=1 SV=2	PF00957	Synaptobrevin	GO:0016192	vesicle-mediated transport	--	--
Cluster-32079.50536	117	258	121	50	57	42	53	91	63	46	18	14	8.82	21.05	12	4.49	6.9	4.85	6.25	9.03	6.7	4.37	1.81	1.46	755	11013784	PSS28517.1	575	9.5e-57	Cyclin-dependent protein kinase [Actinidia chinensis var. chinensis]	--	--	--	--	--	--	--	--	--	--	--	--	--	--	--	--	--	--	--
Cluster-32079.39315	2004	2924	1324	1107	928	1144.99	819	907	852	425	382	440	8.17	12.75	7.09	5.45	5.86	6.89	5.09	4.77	4.72	2.12	2.01	2.39	9190	11013575	PSS26838.1	5974	0	TPR and ankyrin repeat-containing protein [Actinidia chinensis var. chinensis]	XM_018116368.1	XM_018116368	454	0	PREDICTED: Theobroma cacao uncharacterized LOC108660981 (LOC108660981), transcript variant X5, mRNA	--	--	--	--	Q8BV79	624	1.1e-62	TPR and ankyrin repeat-containing protein 1 OS=Mus musculus GN=Trank1 PE=2 SV=3	PF00515//PF07652//PF04851//PF09061//PF01443//PF04513//PF13361//PF00004//PF13414//PF00580//PF01356	Tetratricopeptide repeat//Flavivirus DEAD domain//Type III restriction enzyme, res subunit//Stirrup//Viral (Superfamily 1) RNA helicase//Baculovirus polyhedron envelope protein, PEP, C terminus//UvrD-like helicase C-terminal domain//ATPase family associated with various cellular activities (AAA)//TPR repeat//UvrD/REP helicase N-terminal domain//Alpha amylase inhibitor	GO:0019079	viral genome replication	GO:0015066//GO:0016788//GO:0005524//GO:0003677//GO:0005515//GO:0005198//GO:0008026//GO:0016787	alpha-amylase inhibitor activity//hydrolase activity, acting on ester bonds//ATP binding//DNA binding//protein binding//structural molecule activity//ATP-dependent helicase activity//hydrolase activity
Cluster-32079.39312	102	123	136	24	11	17	21	18	16	15	16	11	20.08	26.71	35.35	5.5	3.68	5.46	6.73	4.81	4.72	3.9	4.44	3.16	452	--	--	--	--	--	--	--	--	--	--	--	--	--	--	--	--	--	--	--	--	--	--	--	--
Cluster-32079.36675	4208.28	1451.65	4302.13	1166.64	1119.8	1010.25	351.99	635.24	781.79	263	254	395.33	58.39	21.56	78.34	19.51	24.18	20.78	7.47	11.39	14.8	4.48	4.56	7.35	2895	10993576	PSR93340.1	1389	1.5e-150	BAG family molecular chaperone regulator like [Actinidia chinensis var. chinensis]	XM_009607930.2	XM_009607930	110	1.21948e-47	PREDICTED: Nicotiana tomentosiformis BAG family molecular chaperone regulator 7 (LOC104100655), mRNA	--	--	--	--	Q9LVA0	370	9.6e-34	BAG family molecular chaperone regulator 7 OS=Arabidopsis thaliana GN=BAG7 PE=1 SV=1	--	--	--	--	--	--
Cluster-32079.489	191	351	184	99	114	108	167	167	170	165	333	383	2.44	4.8	3.08	1.52	2.26	2.04	3.26	2.75	2.96	2.58	5.5	6.55	3123	11016099	PSS31464.1	1426	8.2e-155	Cytochrome P450 81E8 like [Actinidia chinensis var. chinensis]	XM_010097032.1	XM_010097032	51	8.26828e-15	Morus notabilis Cytochrome P450 81D1 partial mRNA	--	--	--	--	Q6WNQ8	507	1.4e-49	Cytochrome P450 81E8 OS=Medicago truncatula GN=CYP81E8 PE=2 SV=1	PF00067	Cytochrome P450	GO:0055114	oxidation-reduction process	GO:0016705//GO:0005506//GO:0020037	oxidoreductase activity, acting on paired donors, with incorporation or reduction of molecular oxygen//iron ion binding//heme binding
Cluster-32079.31121	123	203	81	48	28	44	21	105	79	96	185	149	1.1	1.94	0.95	0.52	0.39	0.58	0.29	1.21	0.96	1.05	2.13	1.78	4348	7306377	XP_018834840.1	538	1.1e-51	PREDICTED: uncharacterized protein LOC109001842 [Juglans regia]	XM_018979295.1	XM_018979295	798	0	PREDICTED: Juglans regia uncharacterized LOC109001842 (LOC109001842), mRNA	--	--	--	--	F4I0P8	166	6.6e-10	Vacuolar protein sorting-associated protein 35B OS=Arabidopsis thaliana GN=VPS35B PE=1 SV=1	PF00628//PF16588//PF03635	PHD-finger//C2H2 zinc-finger//Vacuolar protein sorting-associated protein 35	GO:0015031//GO:0042147	protein transport//retrograde transport, endosome to Golgi	GO:0008270//GO:0008565//GO:0005515//GO:0003676	zinc ion binding//protein transporter activity//protein binding//nucleic acid binding
Cluster-32079.31127	615	126	707	256	215	216	6	53	82	6	1	0	23.46	5.17	35.44	11.71	12.92	12.38	0.35	2.63	4.33	0.28	0.05	0	1227	10997478	PSR99673.1	1413	1e-153	Zinc-finger homeodomain protein [Actinidia chinensis var. chinensis]	XM_010240315.2	XM_010240315	71	2.43416e-26	PREDICTED: Brachypodium distachyon zinc-finger homeodomain protein 3-like (LOC100827202), mRNA	--	--	--	--	O64722	507	5.3e-50	Zinc-finger homeodomain protein 3 OS=Arabidopsis thaliana GN=ZHD3 PE=1 SV=1	PF00046	Homeobox domain	--	--	GO:0003677	DNA binding
Cluster-32079.44197	3201	6617	2105	903	1053	982	461	481	1004	672	2122	1217	37.93	83.92	32.73	12.9	19.4	17.23	8.35	7.36	16.21	9.76	32.53	19.31	3343	10990760	PSR89370.1	2310	2.7e-257	Shikimate O-hydroxycinnamoyltransferase [Actinidia chinensis var. chinensis]	XM_011468710.1	XM_011468710	377	0	PREDICTED: Fragaria vesca subsp. vesca shikimate O-hydroxycinnamoyltransferase (LOC101298438), mRNA	K13065	E2.3.1.133, HCT	shikimate O-hydroxycinnamoyltransferase	http://www.genome.jp/dbget-bin/www_bget?ko:K13065	Q8GSM7	1933	6.4e-215	Shikimate O-hydroxycinnamoyltransferase OS=Nicotiana tabacum GN=HST PE=1 SV=1	PF10584//PF02458	Proteasome subunit A N-terminal signature//Transferase family	GO:0006511	ubiquitin-dependent protein catabolic process	GO:0004175//GO:0016747	endopeptidase activity//transferase activity, transferring acyl groups other than amino-acyl groups
Cluster-32079.44190	808	207.24	364	683	721	652	400	656	692	158	29	31	15.33	4.21	9.06	15.6	21.34	18.38	11.62	16.11	17.96	3.69	0.71	0.79	2191	11004297	PSS10258.1	2040	3.7e-226	Alpha 1,4-glycosyltransferase domain protein [Actinidia chinensis var. chinensis]	XM_007025631.2	XM_007025631	190	3.10207e-92	PREDICTED: Theobroma cacao lactosylceramide 4-alpha-galactosyltransferase (LOC18596888), mRNA	K01988	A4GALT	lactosylceramide 4-alpha-galactosyltransferase	http://www.genome.jp/dbget-bin/www_bget?ko:K01988	P0C8Q4	291	1.1e-24	Uncharacterized protein At4g19900 OS=Arabidopsis thaliana GN=At4g19900 PE=2 SV=1	PF12919	TcdA/TcdB catalytic glycosyltransferase domain	--	--	GO:0016757	transferase activity, transferring glycosyl groups
Cluster-32079.44199	66	148	35	13	6	15	12	11	21	30	93	46	2.31	5.57	1.61	0.55	0.33	0.79	0.65	0.5	1.01	1.3	4.26	2.18	1313	--	--	--	--	--	--	--	--	--	--	--	--	--	--	--	--	--	--	--	--	--	--	--	--
Cluster-32079.19879	49	35	30	85	47	31	22	14	20	3	0	4	2.06	1.58	1.65	4.28	3.11	1.96	1.43	0.77	1.16	0.16	0	0.23	1140	--	--	--	--	--	--	--	--	--	--	--	--	--	--	--	--	--	--	--	--	--	--	--	--
Cluster-32079.19873	2	32	4	6	5	17	28	32	26	133	159	92.05	0.16	2.79	0.42	0.57	0.65	2.1	3.53	3.39	2.96	13.53	17.14	10.29	724	--	--	--	--	--	--	--	--	--	--	--	--	--	--	--	--	--	--	--	--	--	--	--	--
Cluster-32079.19871	37	49	10	126	59	73	239	305	172	463	309.62	271	1.09	1.55	0.39	4.46	2.73	3.22	10.83	11.67	6.97	16.86	11.91	10.79	1508	7800910	OMO78314.1	144	1.8e-06	Aminotransferase, class I..classII [Corchorus capsularis]	XM_018116156.1	XM_018116156	62	3.02934e-21	PREDICTED: Theobroma cacao glutamate--glyoxylate aminotransferase 2 (LOC18609536), transcript variant X2, mRNA	--	--	--	--	Q9LR30	131	2.6e-06	Glutamate--glyoxylate aminotransferase 1 OS=Arabidopsis thaliana GN=GGAT1 PE=1 SV=1	PF08254	Threonine leader peptide	GO:0009088//GO:0031556//GO:0031554	threonine biosynthetic process//transcriptional attenuation by ribosome//regulation of DNA-templated transcription, termination	--	--
Cluster-32079.19874	0	26	6	0	7	15	10	27	110	58	185	756	0	1.7	0.48	0	0.67	1.38	0.94	2.14	9.31	4.4	14.84	62.83	875	9788527	XP_022847537.1	537	2.8e-52	uncharacterized protein LOC111370060, partial [Olea europaea var. sylvestris]	--	--	--	--	--	--	--	--	--	--	--	--	--	--	--	--	--	--	--
Cluster-32079.47421	203	5	232	194	82	139.45	50	28	19.01	13	0	0	5.78	0.15	8.67	6.63	3.66	5.93	2.19	1.03	0.74	0.46	0	0	1552	11012699	PSS25962.1	1918	3.6e-212	Protein phosphatase 2C 14 [Actinidia chinensis var. chinensis]	XM_006484261.2	XM_006484261	213	3.57844e-105	PREDICTED: Citrus sinensis uncharacterized LOC102618638 (LOC102618638), mRNA	--	--	--	--	Q9FXE4	755	1.2e-78	Probable protein phosphatase 2C 14 OS=Arabidopsis thaliana GN=At1g67820 PE=2 SV=2	PF00481	Protein phosphatase 2C	--	--	GO:0003824	catalytic activity
Cluster-32079.11036	582	800	450	515	311	364	568	624	483	952	942.24	901	7.11	10.46	7.22	7.59	5.91	6.59	10.61	9.85	8.04	14.26	14.9	14.75	3250	10988993	PSR86493.1	1020	1e-107	hypothetical protein CEY00_Acc32115 [Actinidia chinensis var. chinensis]	XM_010653600.1	XM_010653600	186	7.74173e-90	PREDICTED: Vitis vinifera uncharacterized LOC100245043 (LOC100245043), transcript variant X4, mRNA	--	--	--	--	--	--	--	--	--	--	--	--	--	--
Cluster-32079.64210	272	968.55	168	574.99	485	613	1843.21	1545.46	1427.86	4385.55	5926.44	4695.08	2.31	8.8	1.87	5.89	6.39	7.69	23.88	16.93	16.49	45.58	65	53.28	4557	10995252	PSR96070.1	411	5.9e-37	Ribulose bisphosphate carboxylase..oxygenase [Actinidia chinensis var. chinensis]	XM_008230472.2	XM_008230472	110	1.92838e-47	PREDICTED: Prunus mume uncharacterized LOC103328086 (LOC103328086), mRNA	--	--	--	--	--	--	--	--	--	--	--	--	--	--
Cluster-32079.64211	42	404	30	66	27	33	174	70	84	681	609	403	1	10.36	0.94	1.9	1.01	1.18	6.38	2.17	2.75	20.07	18.96	12.98	1795	10995209	PSR96027.1	560	1.2e-54	SNF1-related protein kinase regulatory subunit gamma-like [Actinidia chinensis var. chinensis]	XM_016015209.1	XM_016015209	60	4.68222e-20	PREDICTED: Ziziphus jujuba SNF1-related protein kinase regulatory subunit gamma-like PV42a (LOC107407876), mRNA	--	--	--	--	Q9XI37	336	5.2e-30	SNF1-related protein kinase regulatory subunit gamma-like PV42a OS=Arabidopsis thaliana GN=PV42A PE=2 SV=1	--	--	--	--	--	--
Cluster-32079.28860	8	0	0	35	29	17	19	0	17	12	0	0	1.51	0	0	7.7	9.28	5.22	5.83	0	4.79	2.99	0	0	460	11001612	PSS05954.1	184	1.3e-11	Protein disulfide isomerase-like [Actinidia chinensis var. chinensis]	HG975442.1	HG975442	60	1.13366e-20	Solanum pennellii chromosome ch03, complete genome	K09584	PDIA6, TXNDC7	protein disulfide-isomerase A6	http://www.genome.jp/dbget-bin/www_bget?ko:K09584	Q67UF5	175	6.2e-12	Protein disulfide isomerase-like 2-3 OS=Oryza sativa subsp. japonica GN=PDIL2-3 PE=2 SV=1	PF00085	Thioredoxin	GO:0045454	cell redox homeostasis	--	--
Cluster-32079.35923	801.29	534.85	601.54	2005.23	1630.16	1513.96	2312.89	1923.92	1985.25	2259.82	1600.03	1498.14	46.3	33.34	45.7	138.4	149.89	132.86	207.74	145.56	160.32	163.47	122.49	118.83	903	10992457	PSR91685.1	449	4.6e-42	50S ribosomal protein like [Actinidia chinensis var. chinensis]	XM_013003494.1	XM_013003494	49	3.00833e-14	PREDICTED: Erythranthe guttatus 50S ribosomal protein L19-1, chloroplastic (LOC105978083), mRNA	K02884	RP-L19, MRPL19, rplS	large subunit ribosomal protein L19	http://www.genome.jp/dbget-bin/www_bget?ko:K02884	P82413	172	2.7e-11	50S ribosomal protein L19, chloroplastic OS=Spinacia oleracea GN=RPL19 PE=1 SV=2	PF01245	Ribosomal protein L19	GO:0006412//GO:0042254	translation//ribosome biogenesis	GO:0003735	structural constituent of ribosome
Cluster-32079.35921	2171.71	1064.15	1516.46	3887.77	2717.01	2797.04	4468.11	3751.08	3461.75	4695.18	2954.97	2978.86	78.41	41.3	71.93	168.43	154.39	151.54	248.74	176.2	172.61	210.15	139.79	145.92	1281	11003728	PSS09689.1	831	3.3e-86	50S ribosomal protein like [Actinidia chinensis var. chinensis]	XM_009345646.2	XM_009345646	151	8.58689e-71	PREDICTED: Pyrus x bretschneideri 50S ribosomal protein L19-2, chloroplastic-like (LOC103935839), mRNA	K02884	RP-L19, MRPL19, rplS	large subunit ribosomal protein L19	http://www.genome.jp/dbget-bin/www_bget?ko:K02884	Q8W463	473	4.9e-46	50S ribosomal protein L19-1, chloroplastic OS=Arabidopsis thaliana GN=At4g17560 PE=2 SV=1	PF01245	Ribosomal protein L19	GO:0006412//GO:0042254	translation//ribosome biogenesis	GO:0003735	structural constituent of ribosome
Cluster-32079.241	214	244	98	274	172	256	78	154	149	75	99	112	1.19	1.45	0.71	1.84	1.48	2.1	0.66	1.1	1.12	0.51	0.71	0.83	6819	4685694	XP_011013113.1	1183	2.7e-126	PREDICTED: LOW QUALITY PROTEIN: uncharacterized protein LOC105117228 [Populus euphratica]	--	--	--	--	--	--	--	--	--	P14381	330	9.9e-29	Transposon TX1 uncharacterized 149 kDa protein OS=Xenopus laevis PE=3 SV=1	PF09728//PF15202//PF04347	Myosin-like coiled-coil protein//Adipogenin//Flagellar biosynthesis protein, FliO	GO:0045444//GO:0044781	fat cell differentiation//bacterial-type flagellum organization	GO:0019905	syntaxin binding
Cluster-32079.245	159	157.07	111	111	118	152	40	76	85	42	38	43	1.3	1.38	1.19	1.1	1.5	1.84	0.5	0.8	0.95	0.42	0.4	0.47	4716	4541296	XP_010663304.1	1172	3.5e-125	PREDICTED: DNA annealing helicase and endonuclease ZRANB3 isoform X2 [Vitis vinifera]	XM_010665005.2	XM_010665005	312	1.021e-159	PREDICTED: Vitis vinifera DNA annealing helicase and endonuclease ZRANB3 (LOC100267344), transcript variant X3, mRNA	--	--	--	--	Q0P4U8	281	3.3e-23	SWI/SNF-related matrix-associated actin-dependent regulator of chromatin subfamily A-like protein 1 OS=Xenopus tropicalis GN=smarcal1 PE=2 SV=1	PF09066//PF04851//PF12179//PF09162//PF00176	Beta2-adaptin appendage, C-terminal sub-domain//Type III restriction enzyme, res subunit//I-kappa-kinase-beta NEMO binding domain//Tap, RNA-binding//SNF2 family N-terminal domain	GO:0016310//GO:0009069//GO:0016192//GO:0006886//GO:0006406	phosphorylation//serine family amino acid metabolic process//vesicle-mediated transport//intracellular protein transport//mRNA export from nucleus	GO:0003677//GO:0005524//GO:0016787//GO:0003723//GO:0008384	DNA binding//ATP binding//hydrolase activity//RNA binding//IkappaB kinase activity
Cluster-32079.247	140	833	64	7	13	17	8	11	4	30	113	126	2.83	18.05	1.7	0.17	0.41	0.51	0.25	0.29	0.11	0.75	2.97	3.43	2073	11002862	PSS07930.1	1577	1.7e-172	NAC domain-containing protein [Actinidia chinensis var. chinensis]	XM_016027964.1	XM_016027964	157	6.48327e-74	PREDICTED: Ziziphus jujuba NAC domain-containing protein 100 (LOC107419222), mRNA	--	--	--	--	Q9FLJ2	774	9.8e-81	NAC domain-containing protein 100 OS=Arabidopsis thaliana GN=NAC100 PE=2 SV=1	PF02365	No apical meristem (NAM) protein	GO:0006355	regulation of transcription, DNA-templated	GO:0003677	DNA binding
Cluster-32079.46776	2018	1486	1454	1071	676.13	794	644	824.97	776	628	483	553	20.49	16.14	19.37	13.12	10.66	11.92	9.98	10.81	10.73	7.81	6.34	7.51	3856	11013909	PSS28642.1	625	7.7e-62	NHL repeat-containing protein [Actinidia chinensis var. chinensis]	XM_017368921.1	XM_017368921	94	1.27754e-38	PREDICTED: Daucus carota subsp. sativus uncharacterized LOC108200682 (LOC108200682), transcript variant X2, mRNA	--	--	--	--	--	--	--	--	--	--	--	--	--	--
Cluster-32079.22633	0	0	0	8	1	3	50	8	5	75	38	10	0	0	0	0.69	0.12	0.33	5.67	0.76	0.51	6.86	3.68	1	774	10998139	PSS00335.1	145	7e-07	Heavy metal-associated isoprenylated plant protein [Actinidia chinensis var. chinensis]	--	--	--	--	--	--	--	--	--	--	--	--	--	PF00403	Heavy-metal-associated domain	GO:0030001	metal ion transport	GO:0046872	metal ion binding
Cluster-32079.38832	2836.95	875.12	1336.8	2110.52	1196.95	1160	403	645	667	337	432.57	395	34.94	11.54	21.61	31.34	22.92	21.15	7.58	10.26	11.2	5.09	6.89	6.51	3227	10990831	PSR89441.1	1065	6.1e-113	Protein DEK like [Actinidia chinensis var. chinensis]	XM_018996446.1	XM_018996446	184	9.94289e-89	PREDICTED: Juglans regia protein starmaker-like (LOC109014116), transcript variant X1, mRNA	K17046	DEK	protein DEK	http://www.genome.jp/dbget-bin/www_bget?ko:K17046	Q7TNV0	181	8.9e-12	Protein DEK OS=Mus musculus GN=Dek PE=1 SV=1	PF04546//PF05797	Sigma-70, non-essential region//Yeast trans-acting factor (REP1/REP2)	GO:0006352//GO:0006355//GO:0030541	DNA-templated transcription, initiation//regulation of transcription, DNA-templated//plasmid partitioning	GO:0003677//GO:0016987//GO:0003700	DNA binding//sigma factor activity//transcription factor activity, sequence-specific DNA binding
Cluster-32079.58906	203	70	153	98	20	20	17	41	11	7	7	11	7.44	2.76	7.37	4.31	1.15	1.1	0.96	1.96	0.56	0.32	0.34	0.55	1266	11013424	PSS26687.1	1241	9.4e-134	WRKY transcription factor 13 [Actinidia chinensis var. chinensis]	XM_018951808.1	XM_018951808	167	1.08199e-79	PREDICTED: Juglans regia probable WRKY transcription factor 13 (LOC108980803), partial mRNA	--	--	--	--	Q9SVB7	417	1.5e-39	Probable WRKY transcription factor 13 OS=Arabidopsis thaliana GN=WRKY13 PE=2 SV=1	PF03106	WRKY DNA -binding domain	GO:0006355	regulation of transcription, DNA-templated	GO:0003700//GO:0043565	transcription factor activity, sequence-specific DNA binding//sequence-specific DNA binding
Cluster-28527.0	96	47	74	20	26	13	24	7	11	14	8	17	2.29	1.2	2.32	0.57	0.97	0.46	0.88	0.22	0.36	0.41	0.25	0.55	1800	10992410	PSR91638.1	815	3.3e-84	AT-hook motif nuclear-localized protein [Actinidia chinensis var. chinensis]	AC226776.1	AC226776	77	1.66508e-29	Oryza minuta clone OM__Ba0084A05, complete sequence	--	--	--	--	O23620	484	3.6e-47	AT-hook motif nuclear-localized protein 23 OS=Arabidopsis thaliana GN=AHL23 PE=1 SV=1	--	--	--	--	--	--
Cluster-32079.43852	119	128	72	305	123	172	169	241	188	113	57	81	2.56	2.96	2.04	7.91	4.14	5.52	5.58	6.73	5.55	3	1.6	2.35	1962	--	--	--	--	--	--	--	--	--	--	--	--	--	--	--	--	--	--	PF01857	Retinoblastoma-associated protein B domain	GO:0051726	regulation of cell cycle	--	--
Cluster-32079.43851	2012	833	1674.47	2920	3019.12	3504	2046.09	4297.85	3882.82	1098.59	217	222	21.02	9.31	22.96	36.8	49	54.15	32.64	57.97	55.23	14.06	2.93	3.1	3755	10988156	PSR85195.1	1832	8.2e-202	Polygalacturonase [Actinidia chinensis var. chinensis]	XM_011464595.1	XM_011464595	339	7.94304e-175	PREDICTED: Fragaria vesca subsp. vesca polygalacturonase At1g48100 (LOC101294457), transcript variant X3, mRNA	--	--	--	--	Q949Z1	1457	1.1e-159	Polygalacturonase At1g48100 OS=Arabidopsis thaliana GN=At1g48100 PE=2 SV=1	PF00295	Glycosyl hydrolases family 28	GO:0005982//GO:0005985//GO:0005975	starch metabolic process//sucrose metabolic process//carbohydrate metabolic process	GO:0004650	polygalacturonase activity
Cluster-32079.43856	1770.22	1157.37	1435.53	1669.41	1265.35	1267.93	820.62	1268.03	1294.81	665.63	668.32	729.4	14.39	10.06	15.31	16.37	15.96	15.22	10.17	13.3	14.31	6.62	7.01	7.92	4749	11018406	PSS34395.1	550	4.7e-53	Translocase of chloroplast like [Actinidia chinensis var. chinensis]	XM_009781035.1	XM_009781035	116	9.28699e-51	PREDICTED: Nicotiana sylvestris translocase of chloroplast 34, chloroplastic-like (LOC104228558), mRNA	--	--	--	--	Q41009	383	4.9e-35	Translocase of chloroplast 34 OS=Pisum sativum GN=TOC34 PE=1 SV=1	PF01926//PF03193//PF04548	50S ribosome-binding GTPase//Protein of unknown function, DUF258//AIG1 family	--	--	GO:0005525//GO:0003924	GTP binding//GTPase activity
Cluster-23153.0	17	53	12	10	12	9	4	0	7	0	0	0	1.02	3.44	0.95	0.72	1.15	0.82	0.37	0	0.59	0	0	0	879	11012708	PSS25971.1	511	2.9e-49	Blue copper protein [Actinidia chinensis var. chinensis]	--	--	--	--	--	--	--	--	--	P00302	144	4.7e-08	Stellacyanin OS=Toxicodendron vernicifluum PE=1 SV=1	PF08164//PF03601	Apoptosis-antagonizing transcription factor, C-terminal//Conserved hypothetical protein 698	--	--	--	--
Cluster-32079.43854	30	0	10	18	6	6	1	0	6	0	0	0	7.62	0	3.36	5.26	2.66	2.55	0.42	0	2.34	0	0	0	409	--	--	--	--	--	--	--	--	--	--	--	--	--	--	--	--	--	--	PF05874	Pheromone biosynthesis activating neuropeptide (PBAN)	GO:0042811//GO:0007218	pheromone biosynthetic process//neuropeptide signaling pathway	GO:0005184	neuropeptide hormone activity
Cluster-22928.0	24	22	27	46	50	71	23	47	42	18	4	5	0.87	0.86	1.29	2	2.86	3.87	1.29	2.22	2.1	0.81	0.19	0.25	1276	11004611	PSS11167.1	809	1.2e-83	U11..U12 small nuclear ribonucleoprotein [Actinidia chinensis var. chinensis]	XM_016792454.1	XM_016792454	93	1.49318e-38	PREDICTED: Prunus mume uncharacterized LOC103319871 (LOC103319871), mRNA	--	--	--	--	Q84WS8	154	4.7e-09	U11/U12 small nuclear ribonucleoprotein 25 kDa protein OS=Arabidopsis thaliana GN=SNRNP25 PE=2 SV=1	PF00240	Ubiquitin family	--	--	GO:0005515	protein binding
Cluster-32079.42100	353.32	51.66	334.62	241.09	76.85	70.71	35.65	99.79	34.92	44.65	35.8	13.69	15.8	2.49	19.66	12.91	5.43	4.77	2.47	5.82	2.17	2.48	2.11	0.83	1087	10988626	PSR86126.1	1592	1.6e-174	UPF0481 protein [Actinidia chinensis var. chinensis]	--	--	--	--	--	--	--	--	--	P0C897	177	8.7e-12	Putative UPF0481 protein At3g02645 OS=Arabidopsis thaliana GN=At3g02645 PE=3 SV=1	--	--	--	--	--	--
Cluster-22416.0	15	89	10	0	4	3	0	2	2	0	0	3	1.89	12.25	1.66	0	0.83	0.6	0	0.34	0.37	0	0	0.54	558	--	--	--	--	--	CP011319.1	CP011319	70	3.84977e-26	Janthinobacterium sp. 1_2014MBL_MicDiv, complete genome	--	--	--	--	--	--	--	--	--	--	--	--	--	--
Cluster-32079.42109	520	694.01	335.89	436.04	333.98	374.9	1271.92	1403.52	888.54	1627.28	2246.56	1442.72	33.78	48.71	28.7	33.79	34.65	37.14	128.78	119.63	80.99	132.77	194.06	129.14	833	11009697	PSS19489.1	828	4.8e-86	Fructose-1,6-bisphosphatase [Actinidia chinensis var. chinensis]	KF696387.1	KF696387	332	1.32939e-171	Camellia sinensis fructose-1,6-bisphosphatase (FBP3) mRNA, complete cds	K03841	FBP, fbp	fructose-1,6-bisphosphatase I	http://www.genome.jp/dbget-bin/www_bget?ko:K03841	Q9XF47	729	6.5e-76	Fructose-1,6-bisphosphatase, cytosolic OS=Musa acuminata GN=FBPban1 PE=2 SV=1	PF00316//PF00172	Fructose-1-6-bisphosphatase//Fungal Zn(2)-Cys(6) binuclear cluster domain	GO:0006098//GO:0006000//GO:0006094//GO:0006096//GO:0006013//GO:0005975//GO:0015976//GO:0006355	pentose-phosphate shunt//fructose metabolic process//gluconeogenesis//glycolytic process//mannose metabolic process//carbohydrate metabolic process//carbon utilization//regulation of transcription, DNA-templated	GO:0008270//GO:0000981//GO:0042132//GO:0042578	zinc ion binding//RNA polymerase II transcription factor activity, sequence-specific DNA binding//fructose 1,6-bisphosphate 1-phosphatase activity//phosphoric ester hydrolase activity
Cluster-32079.57618	629	16.87	376	446	175	264	100.99	65	52	39	3	7	12.28	0.35	9.64	10.49	5.33	7.67	3.02	1.64	1.39	0.94	0.08	0.18	2136	10995231	PSR96049.1	1100	3.6e-117	Myosin-10 like [Actinidia chinensis var. chinensis]	XM_016016740.1	XM_016016740	271	2.83643e-137	PREDICTED: Ziziphus jujuba uncharacterized LOC107409301 (LOC107409301), mRNA	--	--	--	--	--	--	--	--	PF10186//PF04977	Vacuolar sorting 38 and autophagy-related subunit 14//Septum formation initiator	GO:0007049//GO:0010508	cell cycle//positive regulation of autophagy	--	--
Cluster-32079.57617	288	26	185	193	80	93	50	20	38	7	0	0	24.35	2.38	20.59	19.39	10.91	12.12	6.64	2.23	4.55	0.75	0	0	702	10995231	PSR96049.1	802	4.2e-83	Myosin-10 like [Actinidia chinensis var. chinensis]	--	--	--	--	--	--	--	--	--	--	--	--	--	--	--	--	--	--	--
Cluster-32079.57613	912	139	490	684	423	319	106	180.12	119	85	32	12	7.3	1.19	5.15	6.61	5.26	3.77	1.3	1.86	1.3	0.83	0.33	0.13	4815	10993869	PSR94687.1	1731	5.4e-190	Transmembrane protein like [Actinidia chinensis var. chinensis]	XM_008383405.2	XM_008383405	97	3.43346e-40	PREDICTED: Malus x domestica uncharacterized LOC103444481 (LOC103444481), mRNA	--	--	--	--	--	--	--	--	PF04513//PF02601	Baculovirus polyhedron envelope protein, PEP, C terminus//Exonuclease VII, large subunit	GO:0006308	DNA catabolic process	GO:0008855//GO:0005198	exodeoxyribonuclease VII activity//structural molecule activity
Cluster-32079.16939	317	167	221	455	430	445	618	682	656	909	1238	758	9.73	5.5	8.91	16.77	20.71	20.43	29.18	27.18	27.71	34.49	49.63	31.46	1459	11005753	PSS13513.1	663	1.1e-66	Photosynthetic NDH subunit of lumenal location 2 like [Actinidia chinensis var. chinensis]	--	--	--	--	--	K08901	psbQ	photosystem II oxygen-evolving enhancer protein 3	http://www.genome.jp/dbget-bin/www_bget?ko:K08901	Q9XI73	365	1.8e-33	Photosynthetic NDH subunit of lumenal location 2, chloroplastic OS=Arabidopsis thaliana GN=PNSL2 PE=1 SV=1	PF05757//PF08064//PF00628	Oxygen evolving enhancer protein 3 (PsbQ)//UME (NUC010) domain//PHD-finger	GO:0015979//GO:0016310//GO:0009069	photosynthesis//phosphorylation//serine family amino acid metabolic process	GO:0005509//GO:0004674//GO:0005515	calcium ion binding//protein serine/threonine kinase activity//protein binding
Cluster-32079.16930	16	77	6	2	0	5	0	0	2	0	0	0	3.07	16.28	1.52	0.45	0	1.56	0	0	0.57	0	0	0	457	--	--	--	--	--	JX014007.1	JX014007	63	2.41948e-22	Manihot esculenta precursor microRNA miR160d gene, complete sequence	--	--	--	--	--	--	--	--	--	--	--	--	--	--
Cluster-32079.16931	162	767.62	116	40	93	51	8	6	30	15	26	0	2.12	10.73	1.99	0.63	1.89	0.99	0.16	0.1	0.53	0.24	0.44	0	3059	--	--	--	--	--	JX014007.1	JX014007	68	2.87123e-24	Manihot esculenta precursor microRNA miR160d gene, complete sequence	--	--	--	--	--	--	--	--	--	--	--	--	--	--
Cluster-32079.16936	557	1062	448	304	262	225	349	228	202	624	630.99	380	22.35	45.84	23.62	14.63	16.58	13.58	21.63	11.92	11.22	31.1	33.25	20.73	1180	10987723	PSR84762.1	452	2.7e-42	Polyadenylate-binding protein like [Actinidia chinensis var. chinensis]	XM_007163716.1	XM_007163716	91	1.78213e-37	Phaseolus vulgaris hypothetical protein (PHAVU_001G263300g) mRNA, complete cds	--	--	--	--	--	--	--	--	--	--	--	--	--	--
Cluster-32079.17084	38.64	56.67	48.23	50.67	41	40.52	5.08	19.54	22.44	20.07	13.08	5.02	0.72	1.13	1.18	1.14	1.19	1.12	0.14	0.47	0.57	0.46	0.32	0.13	2225	11018198	PSS33906.1	2784	0	Mediator of RNA polymerase II transcription subunit 33A like [Actinidia chinensis var. chinensis]	XM_010651556.1	XM_010651556	877	0	PREDICTED: Vitis vinifera mediator of RNA polymerase II transcription subunit 33A (LOC100247741), transcript variant X3, mRNA	--	--	--	--	Q9LUG9	2126	1.8e-237	Mediator of RNA polymerase II transcription subunit 33A OS=Arabidopsis thaliana GN=MED33A PE=1 SV=1	--	--	--	--	--	--
Cluster-32079.17081	254	232	207	56	57	68	8	20	46	48	43	32	6.33	6.21	6.78	1.68	2.22	2.53	0.31	0.65	1.57	1.48	1.4	1.08	1732	11015838	PSS31203.1	2038	4.9e-226	hypothetical protein CEY00_Acc04499 [Actinidia chinensis var. chinensis]	XM_010244556.2	XM_010244556	226	2.37536e-112	PREDICTED: Nelumbo nucifera uncharacterized LOC104587102 (LOC104587102), mRNA	--	--	--	--	--	--	--	--	--	--	--	--	--	--
Cluster-32079.17083	129	220	147	53	18	38	16	32	13	0	0	0	6.68	12.28	10.01	3.28	1.48	2.98	1.29	2.17	0.94	0	0	0	976	--	--	--	--	--	--	--	--	--	--	--	--	--	--	--	--	--	--	PF15699	NPR1 interacting	GO:0010112	regulation of systemic acquired resistance	--	--
Cluster-32079.17082	909	106	847.61	610	515	566	161	177	184	74	3	20	11.19	1.4	13.69	9.05	9.85	10.32	3.03	2.81	3.09	1.12	0.05	0.33	3229	10992759	PSR92523.1	3937	0	Altered inheritance of mitochondria protein [Actinidia chinensis var. chinensis]	XM_009602868.2	XM_009602868	171	1.67666e-81	PREDICTED: Nicotiana tomentosiformis uncharacterized LOC104096489 (LOC104096489), transcript variant X2, mRNA	--	--	--	--	--	--	--	--	--	--	--	--	--	--
Cluster-32079.67549	23	76	16	68	60	130	175	237	179	384	745	503	0.77	2.72	0.7	2.72	3.15	6.5	8.99	10.28	8.23	15.86	32.51	22.73	1364	10990133	PSR88142.1	483	8e-46	NAD..P..H dehydrogenase [Actinidia chinensis var. chinensis]	--	--	--	--	--	--	--	--	--	Q9ZVE7	146	4.3e-08	Probable NAD(P)H dehydrogenase subunit CRR3, chloroplastic OS=Arabidopsis thaliana GN=CRR3 PE=2 SV=1	--	--	--	--	--	--
Cluster-32079.67548	8	20	0	4	10	15	10	32	25.36	108.89	96.93	65.89	0.22	0.58	0	0.13	0.42	0.61	0.42	1.13	0.94	3.65	3.43	2.41	1615	--	--	--	--	--	--	--	--	--	--	--	--	--	--	--	--	--	--	--	--	--	--	--	--
Cluster-32079.14575	118	147	142	583.15	424	244	328	247	321	181	13	23	4.25	5.69	6.72	25.19	24.02	13.18	18.2	11.57	15.96	8.08	0.61	1.12	1284	9089418	XP_021824048.1	341	2.2e-29	EPIDERMAL PATTERNING FACTOR-like protein 1 [Prunus avium]	--	--	--	--	--	--	--	--	--	Q9LFT5	225	2.8e-17	EPIDERMAL PATTERNING FACTOR-like protein 1 OS=Arabidopsis thaliana GN=EPFL1 PE=1 SV=1	--	--	--	--	--	--
Cluster-32079.14571	140	71	50	90	133	101	46	74	61	30	4	8	3.8	2.07	1.78	2.94	5.65	4.09	1.92	2.61	2.27	1	0.14	0.29	1614	11014831	PSS29918.1	1775	1.4e-195	NAC domain-containing protein [Actinidia chinensis var. chinensis]	XM_018966438.1	XM_018966438	477	0	PREDICTED: Juglans regia NAC domain-containing protein 37 (LOC108992003), transcript variant X2, mRNA	--	--	--	--	Q9SL41	1212	1.2e-131	NAC domain-containing protein 37 OS=Arabidopsis thaliana GN=NAC037 PE=1 SV=1	PF02365	No apical meristem (NAM) protein	GO:0006355	regulation of transcription, DNA-templated	GO:0003677	DNA binding
Cluster-32079.66495	2	0	0	6	0	0	11	3	0	20	15	13	0.23	0	0	0.81	0	0	1.99	0.46	0	2.92	2.33	2.09	589	--	--	--	--	--	--	--	--	--	--	--	--	--	--	--	--	--	--	--	--	--	--	--	--
Cluster-32079.63286	433	84	156	308	230	359	189	174	214	135	114	77	5.29	1.1	2.5	4.54	4.37	6.5	3.53	2.75	3.57	2.02	1.8	1.26	3249	10688662	XP_023911173.1	3017	0	serine..threonine-protein kinase-like protein CCR1 [Quercus suber]	XM_011096369.1	XM_011096369	592	0	PREDICTED: Sesamum indicum serine/threonine-protein kinase-like protein CCR1 (LOC105174313), mRNA	--	--	--	--	Q9S7D9	2526	1.1e-283	Serine/threonine-protein kinase-like protein CCR1 OS=Arabidopsis thaliana GN=CCR1 PE=1 SV=1	PF00069//PF07714//PF00020	Protein kinase domain//Protein tyrosine kinase//TNFR/NGFR cysteine-rich region	GO:0006468	protein phosphorylation	GO:0005515//GO:0005524//GO:0004672	protein binding//ATP binding//protein kinase activity
Cluster-32079.21628	18	65	49	25	28	35	76	323	61	122	161	191	1.24	4.86	4.46	2.06	3.1	3.7	8.2	29.33	5.93	10.61	14.83	18.23	799	--	--	--	--	--	L12019.1	L12019	88	5.5414e-36	Actinidia deliciosa var. deliciosa polygalacturonase gene, complete cds	--	--	--	--	--	--	--	--	--	--	--	--	--	--
Cluster-32079.22512	1025	630	446	1234	588	655	1167	958	1066	1838	1557	1878	20.88	13.76	11.93	30.26	18.7	19.85	36.44	25.27	29.73	46.08	41.22	51.46	2059	1036401	XP_002530933.1	1286	9.3e-139	PREDICTED: ATPase GET3 [Ricinus communis]	XM_018989281.1	XM_018989281	419	0	PREDICTED: Juglans regia ATPase ASNA1 homolog (LOC109008966), transcript variant X5, mRNA	K01551	arsA, ASNA1, GET3	arsenite/tail-anchored protein-transporting ATPase	http://www.genome.jp/dbget-bin/www_bget?ko:K01551	O27555	409	2.1e-38	Putative arsenical pump-driving ATPase OS=Methanothermobacter thermautotrophicus (strain ATCC 29096 / DSM 1053 / JCM 10044 / NBRC 100330 / Delta H) GN=MTH_1511 PE=1 SV=1	PF06414//PF04851//PF00448//PF03193//PF07544//PF03796	Zeta toxin//Type III restriction enzyme, res subunit//SRP54-type protein, GTPase domain//Protein of unknown function, DUF258//RNA polymerase II transcription mediator complex subunit 9//DnaB-like helicase C terminal domain	GO:0006357//GO:0006614//GO:0006260	regulation of transcription from RNA polymerase II promoter//SRP-dependent cotranslational protein targeting to membrane//DNA replication	GO:0003678//GO:0003924//GO:0001104//GO:0005525//GO:0016301//GO:0016787//GO:0005524//GO:0003677	DNA helicase activity//GTPase activity//RNA polymerase II transcription cofactor activity//GTP binding//kinase activity//hydrolase activity//ATP binding//DNA binding
Cluster-32079.51613	0	0	0	1	10	20	7	0	20	6	0	1	0	0	0	0.07	0.98	1.87	0.67	0	1.72	0.46	0	0.08	866	--	--	--	--	--	--	--	--	--	--	--	--	--	--	--	--	--	--	--	--	--	--	--	--
Cluster-32079.15621	25	11	5	43	63.04	49.88	54.98	96.63	87.59	81.03	47	22	1.03	0.49	0.27	2.13	4.11	3.1	3.51	5.2	5.01	4.15	2.55	1.24	1155	11001735	PSS06077.1	412	1.2e-37	Long chain acyl-CoA synthetase [Actinidia chinensis var. chinensis]	XM_016036243.1	XM_016036243	93	1.34759e-38	PREDICTED: Ziziphus jujuba long chain acyl-CoA synthetase 1 (LOC107426141), transcript variant X3, mRNA	K01897	ACSL, fadD	long-chain acyl-CoA synthetase	http://www.genome.jp/dbget-bin/www_bget?ko:K01897	O22898	252	1.9e-20	Long chain acyl-CoA synthetase 1 OS=Arabidopsis thaliana GN=LACS1 PE=2 SV=1	PF00501	AMP-binding enzyme	GO:0008152	metabolic process	GO:0003824	catalytic activity
Cluster-32079.15626	840.16	706.95	336.94	2286.29	1348.5	1424	2466.99	3139.14	2793.24	2706.51	3923.32	2283.03	12.92	11.65	6.8	42.38	32.3	32.49	58.05	62.44	58.66	51.12	78.23	47.11	2638	10992173	PSR91401.1	582	5.1e-57	Beta-carotene isomerase [Actinidia chinensis var. chinensis]	HG975521.1	HG975521	96	6.72703e-40	Solanum lycopersicum chromosome ch09, complete genome	--	--	--	--	--	--	--	--	--	--	--	--	--	--
Cluster-32079.27049	38	49	17	44.14	59.1	59	156	128	88	233.46	379.4	206.98	0.7	0.97	0.41	0.98	1.7	1.62	4.41	3.06	2.22	5.3	9.1	5.14	2243	11014798	PSS29531.1	611	1.9e-60	Zeta-carotene desaturase [Actinidia chinensis var. chinensis]	XM_002521219.2	XM_002521219	109	3.38578e-47	PREDICTED: Ricinus communis uncharacterized LOC8283661 (LOC8283661), transcript variant X2, mRNA	--	--	--	--	--	--	--	--	PF01266//PF06100//PF01494//PF07992//PF05834//PF01593//PF01134	FAD dependent oxidoreductase//MCRA family//FAD binding domain//Pyridine nucleotide-disulphide oxidoreductase//Lycopene cyclase protein//Flavin containing amine oxidoreductase//Glucose inhibited division protein A	GO:0008033//GO:0006631//GO:0016117//GO:0055114	tRNA processing//fatty acid metabolic process//carotenoid biosynthetic process//oxidation-reduction process	GO:0016705//GO:0050660//GO:0071949//GO:0050151//GO:0016491	oxidoreductase activity, acting on paired donors, with incorporation or reduction of molecular oxygen//flavin adenine dinucleotide binding//FAD binding//oleate hydratase activity//oxidoreductase activity
Cluster-32079.65140	13	9	12	27	15	7	38	10	28	71	62	48	0.27	0.2	0.32	0.67	0.48	0.21	1.2	0.27	0.79	1.79	1.65	1.33	2046	11011916	PSS24161.1	1051	1.6e-111	Vestitone reductase [Actinidia chinensis var. chinensis]	--	--	--	--	--	--	--	--	--	Q40316	610	1e-61	Vestitone reductase OS=Medicago sativa PE=1 SV=1	PF05875//PF01073//PF00106//PF01370	Ceramidase//3-beta hydroxysteroid dehydrogenase/isomerase family//short chain dehydrogenase//NAD dependent epimerase/dehydratase family	GO:0008152//GO:0008207//GO:0008209//GO:0008210//GO:0006672//GO:0006694//GO:0006807//GO:0055114	metabolic process//C21-steroid hormone metabolic process//androgen metabolic process//estrogen metabolic process//ceramide metabolic process//steroid biosynthetic process//nitrogen compound metabolic process//oxidation-reduction process	GO:0050662//GO:0003854//GO:0003824//GO:0016811//GO:0016491//GO:0016616	coenzyme binding//3-beta-hydroxy-delta5-steroid dehydrogenase activity//catalytic activity//hydrolase activity, acting on carbon-nitrogen (but not peptide) bonds, in linear amides//oxidoreductase activity//oxidoreductase activity, acting on the CH-OH group of donors, NAD or NADP as acceptor
Cluster-24134.0	42	63	16	10	1	5	3	0	0	0	3	0	2.17	3.51	1.09	0.62	0.08	0.39	0.24	0	0	0	0.2	0	978	--	--	--	--	--	--	--	--	--	--	--	--	--	--	--	--	--	--	--	--	--	--	--	--
Cluster-32079.64236	35	4	5	47	24	6	62	48	29	90	99	57	0.58	0.07	0.11	0.94	0.62	0.15	1.57	1.03	0.65	1.83	2.12	1.26	2476	10994625	PSR95443.1	168	4.9e-09	Chaperone protein like [Actinidia chinensis var. chinensis]	--	--	--	--	--	--	--	--	--	--	--	--	--	--	--	--	--	--	--
Cluster-17782.0	57	34	22	39	25	6	3	6	7	0	0	0	3.28	2.11	1.67	2.68	2.29	0.52	0.27	0.45	0.56	0	0	0	905	11008518	PSS17627.1	657	3.5e-66	Transcription factor like [Actinidia chinensis var. chinensis]	--	--	--	--	--	--	--	--	--	Q9SJH0	187	5e-13	Transcription factor PAR1 OS=Arabidopsis thaliana GN=PAR1 PE=1 SV=1	--	--	--	--	--	--
Cluster-32079.68427	10	24	3	19	1	4	26	16	12	154	73	24	0.29	0.74	0.11	0.66	0.05	0.17	1.15	0.6	0.47	5.47	2.74	0.93	1538	--	--	--	--	--	--	--	--	--	--	--	--	--	--	--	--	--	--	PF01873	Domain found in IF2B/IF5	GO:0006413//GO:0006446	translational initiation//regulation of translational initiation	GO:0003743	translation initiation factor activity
Cluster-32079.34521	164	38	64	99	59	95	32	34	17	3	7	0	3.43	0.85	1.75	2.49	1.92	2.95	1.02	0.92	0.49	0.08	0.19	0	2015	11010990	PSS21578.1	1353	1.5e-146	UDP-glucuronate 4-epimerase [Actinidia chinensis var. chinensis]	XM_007217962.1	XM_007217962	526	0	Prunus persica hypothetical protein (PRUPE_ppa005953mg) mRNA, complete cds	K08679	E5.1.3.6	UDP-glucuronate 4-epimerase	http://www.genome.jp/dbget-bin/www_bget?ko:K08679	O81312	1249	8e-136	UDP-glucuronate 4-epimerase 3 OS=Arabidopsis thaliana GN=GAE3 PE=2 SV=1	PF01073//PF01370	3-beta hydroxysteroid dehydrogenase/isomerase family//NAD dependent epimerase/dehydratase family	GO:0055114//GO:0006694//GO:0008209//GO:0008210//GO:0008207	oxidation-reduction process//steroid biosynthetic process//androgen metabolic process//estrogen metabolic process//C21-steroid hormone metabolic process	GO:0016616//GO:0003824//GO:0003854//GO:0050662	oxidoreductase activity, acting on the CH-OH group of donors, NAD or NADP as acceptor//catalytic activity//3-beta-hydroxy-delta5-steroid dehydrogenase activity//coenzyme binding
Cluster-32079.68428	2	12	3	17	0	9	7	18	5	142	47	25	0.05	0.34	0.11	0.55	0	0.36	0.29	0.62	0.18	4.68	1.64	0.9	1636	--	--	--	--	--	--	--	--	--	--	--	--	--	--	--	--	--	--	--	--	--	--	--	--
Cluster-32079.25371	51	35	45	34	42	33	26	32.99	29	5	6	12	1.28	0.94	1.48	1.02	1.65	1.23	1	1.07	1	0.15	0.2	0.41	1725	9745432	XP_022859157.1	219	4.1e-15	uncharacterized protein LOC111379951, partial [Olea europaea var. sylvestris]	--	--	--	--	--	--	--	--	--	--	--	--	--	--	--	--	--	--	--
Cluster-32079.34524	1472.49	1661.64	1182.52	1152.04	720.26	877.3	498.7	1110.49	612.29	730.17	446.32	471.6	170.12	209.13	179.94	157.22	136.17	158.68	91.34	170.61	101.84	108.13	70.16	76.88	585	11016645	PSS32353.1	454	7.9e-43	Reticulon-like protein [Actinidia chinensis var. chinensis]	XM_012234769.1	XM_012234769	86	5.16302e-35	PREDICTED: Jatropha curcas reticulon-like protein B5 (LOC105648395), mRNA	K20721	RTN1	reticulon-1	http://www.genome.jp/dbget-bin/www_bget?ko:K20721	O82352	331	6.5e-30	Reticulon-like protein B5 OS=Arabidopsis thaliana GN=RTNLB5 PE=1 SV=1	--	--	--	--	--	--
Cluster-32079.16542	656	545	499	609	478	500	298	504	417	216	83	59	29.63	26.5	29.62	32.94	34.13	34.06	20.82	29.69	26.14	12.14	4.93	3.63	1079	11000175	PSS04067.1	1177	2.1e-126	Pathogenesis-related protein [Actinidia chinensis var. chinensis]	--	--	--	--	--	--	--	--	--	--	--	--	--	--	--	--	--	--	--
Cluster-32079.6226	108	72	69	66	129	114	96	110	156	127	276	260	4.64	3.33	3.89	3.39	8.75	7.37	6.37	6.16	9.28	6.78	15.58	15.2	1121	11015177	PSS30264.1	1359	1.7e-147	Violaxanthin de-epoxidase [Actinidia chinensis var. chinensis]	XM_016610647.1	XM_016610647	327	1.08714e-168	PREDICTED: Nicotiana tabacum violaxanthin de-epoxidase, chloroplastic-like (LOC107788911), mRNA	--	--	--	--	--	--	--	--	PF07137	VDE lipocalin domain	GO:0055114	oxidation-reduction process	GO:0046422	violaxanthin de-epoxidase activity
Cluster-32079.6227	17	46	30	84	45	65	57	84	92	89	158	148	0.95	2.76	2.2	5.59	3.98	5.49	4.93	6.12	7.15	6.2	11.64	11.3	927	11015177	PSS30264.1	1571	3.7e-172	Violaxanthin de-epoxidase [Actinidia chinensis var. chinensis]	XM_006464444.2	XM_006464444	199	1.27535e-97	PREDICTED: Citrus sinensis uncharacterized LOC102626038 (LOC102626038), mRNA	--	--	--	--	--	--	--	--	PF11965//PF04996	Domain of unknown function (DUF3479)//Succinylarginine dihydrolase	GO:0006525//GO:0015994	arginine metabolic process//chlorophyll metabolic process	GO:0016851//GO:0009015	magnesium chelatase activity//N-succinylarginine dihydrolase activity
Cluster-32079.61867	203	43	158	293.47	82	120	60	69	79	23	6	4	4.26	0.97	4.35	7.42	2.69	3.75	1.93	1.88	2.27	0.59	0.16	0.11	2006	11017136	PSS32844.1	1942	7.7e-215	Protein IQ-DOMAIN like [Actinidia chinensis var. chinensis]	XM_006485847.2	XM_006485847	243	9.78333e-122	PREDICTED: Citrus sinensis protein IQ-DOMAIN 1 (LOC102614957), transcript variant X3, mRNA	--	--	--	--	Q9SF32	651	1.7e-66	Protein IQ-DOMAIN 1 OS=Arabidopsis thaliana GN=IQD1 PE=1 SV=1	PF00612	IQ calmodulin-binding motif	--	--	GO:0005515	protein binding
Cluster-32079.67956	66	5	51	164	181	213	106	206	182	59	19	34	1.98	0.16	2.01	5.92	8.53	9.57	4.9	8.04	7.53	2.19	0.75	1.38	1484	10999563	PSS02731.1	1939	1.3e-214	Transcription termination factor like [Actinidia chinensis var. chinensis]	--	--	--	--	--	--	--	--	--	--	--	--	--	PF02536	mTERF	GO:0006355	regulation of transcription, DNA-templated	GO:0003690	double-stranded DNA binding
Cluster-32079.541	42	34	13	15	7	2	45	12	14	133	202	163	0.85	0.74	0.35	0.37	0.22	0.06	1.4	0.32	0.39	3.33	5.34	4.46	2063	11011423	PSS23668.1	2702	5.9e-303	MLO-like protein [Actinidia chinensis var. chinensis]	XM_018992267.1	XM_018992267	331	1.21224e-170	PREDICTED: Juglans regia MLO-like protein 3 (LOC109011174), mRNA	K08472	MLO	mlo protein	http://www.genome.jp/dbget-bin/www_bget?ko:K08472	Q9SXB6	1071	3.6e-115	MLO-like protein 2 OS=Arabidopsis thaliana GN=MLO2 PE=1 SV=1	PF03094	Mlo family	GO:0006952	defense response	--	--
Cluster-32079.21074	84	341	43	34	4	12	1	31	0	15	1	1	3.25	14.17	2.18	1.58	0.24	0.7	0.06	1.56	0	0.72	0.05	0.05	1215	10992718	PSR92482.1	1186	2.2e-127	Transcription factor like [Actinidia chinensis var. chinensis]	KP875528.1	KP875528	225	5.94055e-112	Diospyros kaki MYB5 mRNA, complete cds	K09422	MYBP	transcription factor MYB, plant	http://www.genome.jp/dbget-bin/www_bget?ko:K09422	Q9LDE1	641	1.5e-65	Transcription factor MYB108 OS=Arabidopsis thaliana GN=MYB108 PE=1 SV=1	PF09111	SLIDE	GO:0006338	chromatin remodeling	GO:0003676//GO:0016818//GO:0005524	nucleic acid binding//hydrolase activity, acting on acid anhydrides, in phosphorus-containing anhydrides//ATP binding
Cluster-34617.0	97	139	205	85	86	132	122	208	185	64	42	65	2.54	3.9	7.05	2.68	3.53	5.16	4.91	7.06	6.65	2.07	1.43	2.3	1663	11007198	PSS15625.1	1800	1.9e-198	Myb family transcription factor EFM like, partial [Actinidia chinensis var. chinensis]	XM_010658084.2	XM_010658084	160	1.11404e-75	PREDICTED: Vitis vinifera myb family transcription factor EFM (LOC100250892), mRNA	--	--	--	--	Q94DH3	185	1.6e-12	Transcription factor PCL1 OS=Oryza sativa subsp. japonica GN=PCL1 PE=2 SV=1	PF01213//PF02443	Adenylate cyclase associated (CAP) N terminal//Circovirus capsid protein	GO:0007010//GO:0019069	cytoskeleton organization//viral capsid assembly	GO:0003779	actin binding
Cluster-32079.31009	1968.14	2478.58	1465.99	1119.57	764.45	675.12	615.26	675.19	541.62	868.5	583.48	416.4	46.26	62.48	45.24	31.66	28.1	23.65	22.19	20.57	17.46	25.16	17.85	13.19	1821	10995926	PSR96744.1	2315	3.9e-258	Programmed cell death protein [Actinidia chinensis var. chinensis]	XM_002277777.3	XM_002277777	567	0	PREDICTED: Vitis vinifera programmed cell death protein 4 (LOC100243296), mRNA	--	--	--	--	Q53EL6	319	5e-28	Programmed cell death protein 4 OS=Homo sapiens GN=PDCD4 PE=1 SV=2	PF03776//PF08785	Septum formation topological specificity factor MinE//Ku C terminal domain like	GO:0032955//GO:0051301	regulation of barrier septum assembly//cell division	GO:0016817	hydrolase activity, acting on acid anhydrides
Cluster-32079.15606	89	56	144	26	31	24	23	41	20	15	5	8	1.2	0.81	2.55	0.42	0.65	0.48	0.47	0.72	0.37	0.25	0.09	0.14	2967	3648878	CDO98145.1	3959	0	unnamed protein product [Coffea canephora]	XM_018996162.1	XM_018996162	1103	0	PREDICTED: Juglans regia phospholipase D alpha 1 (LOC109013902), mRNA	K01115	PLD1_2	phospholipase D1/2	http://www.genome.jp/dbget-bin/www_bget?ko:K01115	Q41142	3847	0	Phospholipase D alpha 1 OS=Ricinus communis GN=PLD1 PE=1 SV=1	PF00614//PF00168//PF04104	Phospholipase D Active site motif//C2 domain//Eukaryotic and archaeal DNA primase, large subunit	GO:0006351//GO:0006269	transcription, DNA-templated//DNA replication, synthesis of RNA primer	GO:0005515//GO:0003896//GO:0003824	protein binding//DNA primase activity//catalytic activity
Cluster-32079.31002	33	40	31	74	80	59	573	120	355	654.87	653	283	0.22	0.28	0.27	0.59	0.82	0.58	5.81	1.03	3.21	5.33	5.6	2.51	5742	11008043	PSS16470.1	1567	6.7e-171	Senescence-specific cysteine protease [Actinidia chinensis var. chinensis]	AC217584.1	AC217584	295	3.50872e-150	Populus trichocarpa clone POP021-G16, complete sequence	K16292	CEP, CYSEP	KDEL-tailed cysteine endopeptidase	http://www.genome.jp/dbget-bin/www_bget?ko:K16292	Q7XWK5	1057	4.2e-113	Senescence-specific cysteine protease SAG39 OS=Oryza sativa subsp. japonica GN=SAG39 PE=2 SV=2	PF06459//PF00771//PF03051//PF01687//PF00112	Ryanodine Receptor TM 4-6//FHIPEP family//Peptidase C1-like family//Riboflavin kinase//Papain family cysteine protease	GO:0009231//GO:0009306//GO:0006874//GO:0006508//GO:0006816	riboflavin biosynthetic process//protein secretion//cellular calcium ion homeostasis//proteolysis//calcium ion transport	GO:0008531//GO:0005219//GO:0004197//GO:0008234	riboflavin kinase activity//ryanodine-sensitive calcium-release channel activity//cysteine-type endopeptidase activity//cysteine-type peptidase activity
Cluster-32079.31006	261	163	208	832	536	600.4	324	424	425	152	44	51	15.78	10.64	16.53	60.05	51.64	55.21	30.48	33.59	35.96	11.52	3.53	4.24	875	11016830	PSS32538.1	574	1.4e-56	GDSL esterase..lipase [Actinidia chinensis var. chinensis]	XM_007008926.2	XM_007008926	72	4.77645e-27	PREDICTED: Theobroma cacao GDSL esterase/lipase CPRD49 (LOC18585871), mRNA	--	--	--	--	Q9SRM5	484	1.8e-47	GDSL esterase/lipase CPRD49 OS=Arabidopsis thaliana GN=CPRD49 PE=2 SV=1	PF00657	GDSL-like Lipase/Acylhydrolase	--	--	GO:0016788	hydrolase activity, acting on ester bonds
Cluster-32079.33898	80	4	20	83	25	27.97	2	2	3	0	0	0	14.89	0.82	4.91	18.01	7.87	8.45	0.6	0.5	0.83	0	0	0	463	--	--	--	--	--	XM_012213250.1	XM_012213250	53	8.88809e-17	PREDICTED: Jatropha curcas E3 ubiquitin-protein ligase SINAT5-like (LOC105631213), transcript variant X5, mRNA	--	--	--	--	--	--	--	--	--	--	--	--	--	--
Cluster-32079.33899	991	2719.14	741	571	522	534	489	668	562	1109	1145	1198	8.81	25.84	8.64	6.12	7.2	7.01	6.63	7.66	6.79	12.06	13.14	14.23	4367	11000038	PSS03930.1	1644	6e-180	DnaJ subfamily C member 2, N-terminally processed like [Actinidia chinensis var. chinensis]	XM_019225608.1	XM_019225608	130	1.40802e-58	PREDICTED: Vitis vinifera uncharacterized LOC100260339 (LOC100260339), transcript variant X4, mRNA	--	--	--	--	--	--	--	--	--	--	--	--	--	--
Cluster-32079.47199	18	7	8	58	40	37	133	78	80	233	192	171	1.4	0.59	0.82	5.36	4.99	4.41	16.16	7.97	8.77	22.83	19.93	18.4	741	--	--	--	--	--	--	--	--	--	--	--	--	--	--	--	--	--	--	--	--	--	--	--	--
Cluster-32079.47197	2514	3604	1754	1483	1097	1320.1	1828	2604.28	2162	3004	4670.48	3544	33.35	51.19	30.24	23.36	22.13	25.43	37.11	44.97	39.23	49.93	81.09	64.28	3089	10993675	PSR93439.1	216	1.6e-14	Remorin like [Actinidia chinensis var. chinensis]	XM_015725521.1	XM_015725521	137	1.27488e-62	PREDICTED: Ricinus communis remorin (LOC8270025), mRNA	--	--	--	--	P93788	161	1.8e-09	Remorin OS=Solanum tuberosum PE=1 SV=1	PF07168//PF03938	Ureide permease//Outer membrane protein (OmpH-like)	GO:0071705	nitrogen compound transport	GO:0051082	unfolded protein binding
Cluster-32079.39637	263	219.88	172	141	86	101	147	92	77	295	225	264.47	162.25	156.75	141.84	94.56	102.85	116.64	160.85	81.76	81.22	263.52	218.12	263.1	317	9762582	XP_022856541.1	408	9.2e-38	probable aldo-keto reductase 2, partial [Olea europaea var. sylvestris]	--	--	--	--	--	--	--	--	--	A2XRZ0	368	1.8e-34	Probable aldo-keto reductase 2 OS=Oryza sativa subsp. indica GN=OsI_15387 PE=3 SV=1	--	--	--	--	--	--
Cluster-32079.49561	1172	2012	1111.02	633	639	606	416	516	498	431	416	445	26.45	48.7	32.93	17.19	22.54	20.37	14.4	15.09	15.41	11.98	12.22	13.53	1885	10993240	PSR93004.1	1794	1.1e-197	Double-stranded RNA-binding protein [Actinidia chinensis var. chinensis]	XM_011078685.1	XM_011078685	224	3.34976e-111	PREDICTED: Sesamum indicum double-stranded RNA-binding protein 2-like (LOC105161101), mRNA	--	--	--	--	Q9SKN2	734	3.9e-76	Double-stranded RNA-binding protein 2 OS=Arabidopsis thaliana GN=DRB2 PE=1 SV=1	--	--	--	--	--	--
Cluster-32079.18283	345	3073	449	141	458	288	69	127	342	32	23	28	6.32	60.35	10.8	3.11	13.09	7.84	1.94	3.01	8.57	0.72	0.55	0.69	2258	7318147	XP_018847816.1	2181	1.7e-242	PREDICTED: 3-ketoacyl-CoA synthase 4-like [Juglans regia]	XM_010030300.2	XM_010030300	307	2.91747e-157	PREDICTED: Eucalyptus grandis 3-ketoacyl-CoA synthase 4 (LOC104418843), mRNA	K15397	KCS	3-ketoacyl-CoA synthase	http://www.genome.jp/dbget-bin/www_bget?ko:K15397	Q9LN49	2101	1.4e-234	3-ketoacyl-CoA synthase 4 OS=Arabidopsis thaliana GN=KCS4 PE=2 SV=1	PF08392//PF08541//PF08545	FAE1/Type III polyketide synthase-like protein//3-Oxoacyl-[acyl-carrier-protein (ACP)] synthase III C terminal//3-Oxoacyl-[acyl-carrier-protein (ACP)] synthase III	GO:0006633//GO:0008610//GO:0042967	fatty acid biosynthetic process//lipid biosynthetic process//acyl-carrier-protein biosynthetic process	GO:0004315//GO:0016747	3-oxoacyl-[acyl-carrier-protein] synthase activity//transferase activity, transferring acyl groups other than amino-acyl groups
Cluster-32079.18280	124	85	106	94	53	36	8	24	25	3	6	10	9.56	7.1	10.75	8.63	6.57	4.26	0.97	2.44	2.72	0.29	0.62	1.07	744	11003782	PSS09743.1	817	8.1e-85	Zinc finger A20 and AN1 domain-containing stress-associated protein [Actinidia chinensis var. chinensis]	XM_016092214.1	XM_016092214	42	1.91635e-10	PREDICTED: Arachis duranensis zinc finger A20 and AN1 domain-containing stress-associated protein 7-like (LOC107472707), mRNA	--	--	--	--	Q6NNI8	441	1.4e-42	Zinc finger A20 and AN1 domain-containing stress-associated protein 1 OS=Arabidopsis thaliana GN=SAP1 PE=1 SV=1	PF01754//PF01428	A20-like zinc finger//AN1-like Zinc finger	--	--	GO:0003677//GO:0008270	DNA binding//zinc ion binding
Cluster-32079.18289	35	37	48	30	11	4	11	9	3	7	1	0	0.8	0.91	1.44	0.83	0.39	0.14	0.39	0.27	0.09	0.2	0.03	0	1861	--	--	--	--	--	AP010506.1	AP010506	35	3.83587e-06	Lotus japonicus genomic DNA, chromosome 2, clone: LjB04A13, BM1375, complete sequence	--	--	--	--	--	--	--	--	PF14865	Macin	GO:0006952	defense response	--	--
Cluster-32079.40699	5667.87	1831.56	4006.71	4345.27	2685.83	2553.41	2169.6	1781.52	2042.13	2094.95	1220.51	1407.88	42.32	14.62	39.25	39.16	31.1	28.16	24.71	17.16	20.73	19.14	11.76	14.04	5145	11003713	PSS09674.1	5646	0	SNF2 domain-containing protein [Actinidia chinensis var. chinensis]	XM_009608778.2	XM_009608778	191	2.04374e-92	PREDICTED: Nicotiana tomentosiformis 60S ribosomal protein L37a (LOC104101341), mRNA	K10875	RAD54L, RAD54	DNA repair and recombination protein RAD54 and RAD54-like protein	http://www.genome.jp/dbget-bin/www_bget?ko:K10875	F4I8S3	1585	2.2e-174	SNF2 domain-containing protein CLASSY 3 OS=Arabidopsis thaliana GN=CLSY3 PE=1 SV=1	PF06220//PF10717//PF00176//PF01780//PF04851	U1 zinc finger//Occlusion-derived virus envelope protein ODV-E18//SNF2 family N-terminal domain//Ribosomal L37ae protein family//Type III restriction enzyme, res subunit	GO:0006412//GO:0042254	translation//ribosome biogenesis	GO:0016787//GO:0005524//GO:0003677//GO:0003735//GO:0008270	hydrolase activity//ATP binding//DNA binding//structural constituent of ribosome//zinc ion binding
Cluster-32079.27667	180	305.95	47	797.12	692.18	805.99	1638.02	2678.79	2493.97	3910.06	4856.97	4536.21	4.62	8.42	1.58	24.6	27.81	30.86	64.55	89.15	87.87	123.78	162.41	157.03	1691	10998131	PSS00327.1	387	1.3e-34	Ferric reduction oxidase [Actinidia chinensis var. chinensis]	XM_006470714.2	XM_006470714	69	4.37449e-25	PREDICTED: Citrus sinensis ferric reduction oxidase 7, chloroplastic-like (LOC102627420), mRNA	K00521	E1.16.1.7	ferric-chelate reductase	http://www.genome.jp/dbget-bin/www_bget?ko:K00521	Q8RWS6	218	2.4e-16	Ferric reduction oxidase 6 OS=Arabidopsis thaliana GN=FRO6 PE=2 SV=1	--	--	--	--	--	--
Cluster-32079.29243	682.19	136	399	673	714	830	613	980.01	761	566	141	97	7.36	1.57	5.65	8.76	11.97	13.26	10.11	13.66	11.19	7.49	1.97	1.4	3643	10994944	PSR95762.1	2790	0	Protein LONGIFOLIA like [Actinidia chinensis var. chinensis]	XM_019226483.1	XM_019226483	453	0	PREDICTED: Vitis vinifera protein LONGIFOLIA 1 (LOC100253543), transcript variant X2, mRNA	--	--	--	--	Q9S823	320	7.6e-28	Protein LONGIFOLIA 2 OS=Arabidopsis thaliana GN=LNG2 PE=1 SV=1	PF15138//PF00886	Syncollin//Ribosomal protein S16	GO:0042254//GO:0006412//GO:0006887	ribosome biogenesis//translation//exocytosis	GO:0003735	structural constituent of ribosome
Cluster-32079.29245	4115	2096	2622	1774	1749	1540	999	821	907	435	37	67	57.16	31.17	47.8	29.7	37.81	31.71	21.22	14.74	17.19	7.41	0.67	1.25	2892	1723905	XP_002263382.2	3223	0	PREDICTED: beta-galactosidase 3 isoform X1 [Vitis vinifera]	XM_018984793.1	XM_018984793	854	0	PREDICTED: Juglans regia beta-galactosidase 3-like (LOC109005745), transcript variant X2, mRNA	--	--	--	--	Q9SCV9	2973	0	Beta-galactosidase 3 OS=Arabidopsis thaliana GN=BGAL3 PE=1 SV=1	PF00641//PF02837//PF02449	Zn-finger in Ran binding protein and others//Glycosyl hydrolases family 2, sugar binding domain//Beta-galactosidase	GO:0005975//GO:0046486//GO:0006687//GO:0006027//GO:0006012	carbohydrate metabolic process//glycerolipid metabolic process//glycosphingolipid metabolic process//glycosaminoglycan catabolic process//galactose metabolic process	GO:0004565//GO:0004553//GO:0008270	beta-galactosidase activity//hydrolase activity, hydrolyzing O-glycosyl compounds//zinc ion binding
Cluster-29786.0	135.88	37	129	48	30	21	10	17	34	19	5	10	1.82	0.53	2.27	0.78	0.63	0.42	0.2	0.29	0.62	0.31	0.09	0.18	2987	11008291	PSS17400.1	3336	0	Pumilio 7 like [Actinidia chinensis var. chinensis]	XM_002284134.3	XM_002284134	278	5.11968e-141	PREDICTED: Vitis vinifera uncharacterized LOC100257510 (LOC100257510), mRNA	--	--	--	--	Q9C9R6	1135	2e-122	Putative pumilio homolog 7, chloroplastic OS=Arabidopsis thaliana GN=APUM7 PE=3 SV=2	PF03094//PF08144//PF00806//PF15202	Mlo family//CPL (NUC119) domain//Pumilio-family RNA binding repeat//Adipogenin	GO:0045444//GO:0006952	fat cell differentiation//defense response	GO:0003723	RNA binding
Cluster-32079.26540	177	215	78	263.74	204	242.96	318	273	303.98	358	338	376	2.29	2.97	1.32	4.11	4.1	4.65	6.28	4.56	5.35	5.67	5.65	6.51	3089	11010002	PSS19794.1	394	3.8e-35	Abelson tyrosine-protein kinase [Actinidia chinensis var. chinensis]	XR_788305.2	XR_788305	79	2.22583e-30	PREDICTED: Vitis vinifera uncharacterized LOC100243825 (LOC100243825), transcript variant X2, misc_RNA	--	--	--	--	--	--	--	--	--	--	--	--	--	--
Cluster-32079.26541	1265	1910.95	748	2292	1248	1489	2807	2691	2221	5096.79	4403	3454.79	5.21	8.41	4.04	11.4	7.96	9.04	17.61	14.28	12.41	25.65	23.37	18.98	9103	11008095	PSS17204.1	1068	7.8e-113	S-adenosyl-L-methionine-dependent methyltransferase [Actinidia chinensis var. chinensis]	XM_016585615.1	XM_016585615	174	1.02291e-82	PREDICTED: Nicotiana tabacum putative S-adenosyl-L-methionine-dependent methyltransferase MMAR_1057 (LOC107766770), mRNA	--	--	--	--	B2HLS4	155	2.6e-08	Putative S-adenosyl-L-methionine-dependent methyltransferase MMAR_0356 OS=Mycobacterium marinum (strain ATCC BAA-535 / M) GN=MMAR_0356 PE=3 SV=1	PF04072	Leucine carboxyl methyltransferase	GO:0032259	methylation	GO:0008168	methyltransferase activity
Cluster-32079.26543	64	8	30	155	57	31	174	96	75	278	139	113	2.87	0.39	1.77	8.32	4.04	2.1	12.07	5.61	4.67	15.51	8.2	6.91	1085	11008095	PSS17204.1	419	1.7e-38	S-adenosyl-L-methionine-dependent methyltransferase [Actinidia chinensis var. chinensis]	XM_017336205.1	XM_017336205	137	4.38596e-63	PREDICTED: Malus x domestica putative S-adenosyl-L-methionine-dependent methyltransferase Mjls_1072 (LOC103450580), mRNA	--	--	--	--	--	--	--	--	--	--	--	--	--	--
Cluster-32079.38762	1752.88	9433.75	783.74	574.42	203.9	742.12	295	947.51	269.15	495.34	324.22	1034.61	934.82	5774.11	557.28	336.88	207.26	728.21	276.09	723.29	241.37	378.54	268.32	880.52	328	5119008	KMS64936.1	268	1.6e-21	hypothetical protein BVRB_041110, partial [Beta vulgaris subsp. vulgaris]	GU926385.1	GU926385	298	3.90442e-153	Uncultured bacterium clone F5K2Q4C04JXPF2 23S ribosomal RNA gene, partial sequence	--	--	--	--	--	--	--	--	--	--	--	--	--	--
Cluster-32079.38767	1169	277	665	788	538	461	367	319	321	362	181	181	176.94	45.93	132.7	139.93	135.53	111.25	89.09	64.79	71.19	71.19	37.85	39.26	509	11005771	PSS13531.1	161	6.5e-09	40S ribosomal protein like [Actinidia chinensis var. chinensis]	XM_017764702.1	XM_017764702	97	3.41648e-41	PREDICTED: Gossypium arboreum 40S ribosomal protein S9-2-like (LOC108464411), mRNA	K02997	RP-S9e, RPS9	small subunit ribosomal protein S9e	http://www.genome.jp/dbget-bin/www_bget?ko:K02997	Q9FLF0	144	2.7e-08	40S ribosomal protein S9-2 OS=Arabidopsis thaliana GN=RPS9C PE=2 SV=1	--	--	--	--	--	--
Cluster-32079.38766	5088.61	1359	3083.04	3323.3	2254.26	2054.19	1708.34	1765.66	1772.24	1721.85	1016.01	1020	263.9	75.97	210.17	206.12	185.49	161.27	137.42	119.69	128.04	111.5	69.6	72.39	975	11013996	PSS28729.1	915	4.6e-96	40S ribosomal protein like [Actinidia chinensis var. chinensis]	XM_002276248.3	XM_002276248	358	0	PREDICTED: Vitis vinifera 40S ribosomal protein S9-2 (LOC100267189), mRNA	K02997	RP-S9e, RPS9	small subunit ribosomal protein S9e	http://www.genome.jp/dbget-bin/www_bget?ko:K02997	Q9FLF0	863	2.2e-91	40S ribosomal protein S9-2 OS=Arabidopsis thaliana GN=RPS9C PE=2 SV=1	PF01479//PF00163	S4 domain//Ribosomal protein S4/S9 N-terminal domain	--	--	GO:0019843//GO:0003723	rRNA binding//RNA binding
Cluster-32079.38764	4282.83	1161	3343.11	5115.45	3702.55	4968.24	5323.65	7912.3	3766.37	14581	11556.1	16583.4	65.77	19.09	67.39	94.67	88.55	113.18	125.07	157.11	78.97	274.94	230.03	341.64	2642	11011467	PSS23712.1	1045	1e-110	Aquaporin PIP2-5 like [Actinidia chinensis var. chinensis]	JQ846268.1	JQ846268	198	1.33969e-96	Quercus petraea aquaporin PIP2;2 (AQP) mRNA, complete cds	K09872	PIP	aquaporin PIP	http://www.genome.jp/dbget-bin/www_bget?ko:K09872	Q7XUA6	862	7.8e-91	Probable aquaporin PIP2-3 OS=Oryza sativa subsp. japonica GN=PIP2-3 PE=2 SV=1	PF00230//PF03184	Major intrinsic protein//DDE superfamily endonuclease	GO:0006810	transport	GO:0003676//GO:0005215	nucleic acid binding//transporter activity
Cluster-32079.38768	2453.19	676.04	1362.43	1827.72	1188.05	1045.83	722.39	882.07	864.65	744.68	401.99	464	63.22	18.69	46.1	56.64	47.93	40.21	28.59	29.48	30.6	23.68	13.5	16.13	1685	11005771	PSS13531.1	704	2.3e-71	40S ribosomal protein like [Actinidia chinensis var. chinensis]	XM_002276248.3	XM_002276248	259	1.04456e-130	PREDICTED: Vitis vinifera 40S ribosomal protein S9-2 (LOC100267189), mRNA	K02997	RP-S9e, RPS9	small subunit ribosomal protein S9e	http://www.genome.jp/dbget-bin/www_bget?ko:K02997	Q9FLF0	668	1.6e-68	40S ribosomal protein S9-2 OS=Arabidopsis thaliana GN=RPS9C PE=2 SV=1	PF01479//PF00355//PF00163//PF01020	S4 domain//Rieske [2Fe-2S] domain//Ribosomal protein S4/S9 N-terminal domain//Ribosomal L40e family	GO:0055114//GO:0042254//GO:0006412	oxidation-reduction process//ribosome biogenesis//translation	GO:0051537//GO:0003735//GO:0016491//GO:0003723//GO:0019843	2 iron, 2 sulfur cluster binding//structural constituent of ribosome//oxidoreductase activity//RNA binding//rRNA binding
Cluster-32079.55988	88	507	32	206	207	164	236	579	560	648	1178	998	2.81	17.41	1.34	7.91	10.4	7.85	11.62	24.06	24.67	25.64	49.25	43.2	1411	--	--	--	--	--	--	--	--	--	--	--	--	--	--	--	--	--	--	--	--	--	--	--	--
Cluster-32079.55986	13	119.97	16	32	36	36.79	64	113.96	127.31	212.18	286	185	0.35	3.51	0.57	1.05	1.54	1.5	2.68	4.03	4.77	7.14	10.17	6.81	1608	11016874	PSS32582.1	306	3.1e-25	Signal transduction histidine-protein kinase [Actinidia chinensis var. chinensis]	--	--	--	--	--	--	--	--	--	--	--	--	--	PF03106	WRKY DNA -binding domain	GO:0006355	regulation of transcription, DNA-templated	GO:0003700//GO:0043565	transcription factor activity, sequence-specific DNA binding//sequence-specific DNA binding
Cluster-32079.55987	153	1094	82	582.94	563.34	495.98	741.86	1407.04	1240	1611.25	2061.72	1878.99	2.1	16.1	1.48	9.66	12.05	10.1	15.59	24.99	23.25	27.17	36.7	34.61	2920	11016874	PSS32582.1	776	1.8e-79	Signal transduction histidine-protein kinase [Actinidia chinensis var. chinensis]	XM_018951121.1	XM_018951121	100	4.45578e-42	PREDICTED: Juglans regia uncharacterized LOC108980174 (LOC108980174), transcript variant X2, mRNA	--	--	--	--	--	--	--	--	--	--	--	--	--	--
Cluster-32079.31535	7	0	0	14	8	15	13	10	7	34	19	15	0.45	0	0	1.06	0.81	1.45	1.29	0.83	0.62	2.71	1.61	1.31	845	--	--	--	--	--	--	--	--	--	--	--	--	--	--	--	--	--	--	--	--	--	--	--	--
Cluster-32079.30155	1082.27	71	1182.88	755	271	275.94	172	86	103	86	8	12	15.21	1.07	21.82	12.79	5.93	5.75	3.7	1.56	1.98	1.48	0.15	0.23	2861	11006859	PSS14619.1	493	1.2e-46	Centrosomal protein [Actinidia chinensis var. chinensis]	XM_007200530.1	XM_007200530	93	3.39802e-38	Prunus persica hypothetical protein (PRUPE_ppa007734mg) mRNA, complete cds	--	--	--	--	--	--	--	--	PF06338//PF16740	ComK protein//Spindle and kinetochore-associated protein 2	GO:0000090//GO:0030420//GO:0007059//GO:0007067//GO:0031110//GO:0051301	mitotic anaphase//establishment of competence for transformation//chromosome segregation//mitotic nuclear division//regulation of microtubule polymerization or depolymerization//cell division	GO:0008017	microtubule binding
Cluster-32079.21697	29	177	8	5	12	9	5	5	7	19	5	6	1.1	7.22	0.4	0.23	0.72	0.51	0.29	0.25	0.37	0.89	0.25	0.31	1233	10991234	PSR89844.1	1460	3.7e-159	F-box protein [Actinidia chinensis var. chinensis]	XM_012983066.1	XM_012983066	57	1.48281e-18	PREDICTED: Erythranthe guttatus F-box protein At2g27310-like (LOC105959046), mRNA	--	--	--	--	Q9XIN8	624	1.4e-63	F-box protein At2g27310 OS=Arabidopsis thaliana GN=At2g27310 PE=2 SV=1	PF00646//PF12937	F-box domain//F-box-like	--	--	GO:0005515	protein binding
Cluster-32079.25018	613.95	320	171	591	182	215	718	303	236	1767.17	582	331	5.55	3.09	2.03	6.44	2.55	2.87	9.9	3.53	2.9	19.55	6.79	4	4299	10987617	PSR84656.1	1321	1.7e-142	2,3-bisphosphoglycerate-independent phosphoglycerate mutase [Actinidia chinensis var. chinensis]	XM_002266169.2	XM_002266169	488	0	PREDICTED: Vitis vinifera putative 2,3-bisphosphoglycerate-independent phosphoglycerate mutase (LOC100245007), mRNA	K15633	gpmI	2,3-bisphosphoglycerate-independent phosphoglycerate mutase	http://www.genome.jp/dbget-bin/www_bget?ko:K15633	P35493	1209	7.4e-131	2,3-bisphosphoglycerate-independent phosphoglycerate mutase OS=Ricinus communis PE=1 SV=2	PF01663//PF00245//PF06415//PF01676//PF01808	Type I phosphodiesterase / nucleotide pyrophosphatase//Alkaline phosphatase//BPG-independent PGAM N-terminus (iPGM_N)//Metalloenzyme superfamily//AICARFT/IMPCHase bienzyme	GO:0006164//GO:0006144//GO:0006807//GO:0006094//GO:0006007//GO:0006096//GO:0008152	purine nucleotide biosynthetic process//purine nucleobase metabolic process//nitrogen compound metabolic process//gluconeogenesis//glucose catabolic process//glycolytic process//metabolic process	GO:0030145//GO:0003937//GO:0004643//GO:0046872//GO:0004619//GO:0016791//GO:0003824	manganese ion binding//IMP cyclohydrolase activity//phosphoribosylaminoimidazolecarboxamide formyltransferase activity//metal ion binding//phosphoglycerate mutase activity//phosphatase activity//catalytic activity
Cluster-32079.35065	351.78	286.07	305.85	130.99	90.02	99.05	29	110.92	88.06	75	70	50	7.22	6.29	8.24	3.24	2.88	3.02	0.91	2.95	2.47	1.89	1.87	1.38	2046	11010842	PSS21430.1	643	3.3e-64	Auxin response factor like [Actinidia chinensis var. chinensis]	JX307853.1	JX307853	217	2.83486e-107	Camellia sinensis auxin response factor 1 mRNA, complete cds	--	--	--	--	Q9FGV1	450	3.6e-43	Auxin response factor 8 OS=Arabidopsis thaliana GN=ARF8 PE=2 SV=2	--	--	--	--	--	--
Cluster-32079.35064	2104	1058	1291	1051	766	649	611	493	577	678	391	399	111.66	60.53	90.06	66.69	64.54	52.18	50.32	34.21	42.69	44.95	27.43	29	959	11009140	PSS18249.1	920	1.2e-96	Coiled-coil domain-containing protein [Actinidia chinensis var. chinensis]	XM_010097734.1	XM_010097734	160	6.32292e-76	Morus notabilis hypothetical protein partial mRNA	K14822	CGR1	rRNA-processing protein CGR1	http://www.genome.jp/dbget-bin/www_bget?ko:K14822	--	--	--	--	--	--	--	--	--	--
Cluster-32079.35063	392	380	229	371	220	186	561	498	436	1258	903	678	10.1	10.51	7.75	11.5	8.88	7.15	22.2	16.65	15.43	40	30.33	23.57	1685	11005625	PSS13385.1	744	5.4e-76	Purple acid phosphatase [Actinidia chinensis var. chinensis]	XM_010272864.1	XM_010272864	95	1.53472e-39	PREDICTED: Nelumbo nucifera purple acid phosphatase 8-like (LOC104607262), mRNA	K14379	ACP5	tartrate-resistant acid phosphatase type 5	http://www.genome.jp/dbget-bin/www_bget?ko:K14379	Q8H129	488	1.2e-47	Purple acid phosphatase 3 OS=Arabidopsis thaliana GN=PAP3 PE=2 SV=1	PF00149	Calcineurin-like phosphoesterase	--	--	GO:0016787	hydrolase activity
Cluster-17765.0	11	26	2	8	20	18	9	12	9	0	2	0	0.35	0.88	0.08	0.3	0.99	0.85	0.44	0.49	0.39	0	0.08	0	1431	--	--	--	--	--	--	--	--	--	--	--	--	--	--	--	--	--	--	--	--	--	--	--	--
Cluster-17765.1	2	4	0	23	2	4	5	0	2	0	0	0	0.19	0.41	0	2.59	0.31	0.59	0.75	0	0.27	0	0	0	654	--	--	--	--	--	--	--	--	--	--	--	--	--	--	--	--	--	--	--	--	--	--	--	--
Cluster-32079.41357	688.65	555	359.04	992	738.17	705	1150.01	1184	1084.71	1838	1895.9	1306.5	10.52	9.08	7.2	18.27	17.56	15.98	26.88	23.39	22.63	34.48	37.55	26.78	2654	11015398	PSS30485.1	847	9.6e-88	Protein of unknown function DUF4336 protein [Actinidia chinensis var. chinensis]	XM_002284155.3	XM_002284155	290	9.69349e-148	PREDICTED: Vitis vinifera uncharacterized LOC100268024 (LOC100268024), mRNA	--	--	--	--	--	--	--	--	PF00383	Cytidine and deoxycytidylate deaminase zinc-binding region	--	--	GO:0008270	zinc ion binding
Cluster-30241.1	28	35	22	7	23	31	35	18	32	37	95	150	1.83	2.47	1.89	0.55	2.4	3.09	3.57	1.55	2.94	3.04	8.27	13.53	829	--	--	--	--	--	--	--	--	--	--	--	--	--	--	--	--	--	--	PF05676//PF01328	NADH-ubiquinone oxidoreductase B18 subunit (NDUFB7)//Peroxidase, family 2	GO:0006804//GO:0006118//GO:0006979//GO:0006744//GO:0006814//GO:0006120//GO:0015992	obsolete peroxidase reaction//obsolete electron transport//response to oxidative stress//ubiquinone biosynthetic process//sodium ion transport//mitochondrial electron transport, NADH to ubiquinone//proton transport	GO:0003954//GO:0008137//GO:0004601	NADH dehydrogenase activity//NADH dehydrogenase (ubiquinone) activity//peroxidase activity
Cluster-32079.49894	63	77	81	28	9	11	16	13	29	12	21	39	1.84	2.41	3.1	0.98	0.41	0.48	0.72	0.49	1.16	0.43	0.8	1.54	1522	10987855	PSR84894.1	1793	1.1e-197	Purple acid phosphatase [Actinidia chinensis var. chinensis]	XM_008242182.1	XM_008242182	243	7.38093e-122	PREDICTED: Prunus mume purple acid phosphatase 17-like (LOC103338911), mRNA	K14379	ACP5	tartrate-resistant acid phosphatase type 5	http://www.genome.jp/dbget-bin/www_bget?ko:K14379	Q8H129	1109	1e-119	Purple acid phosphatase 3 OS=Arabidopsis thaliana GN=PAP3 PE=2 SV=1	PF00191//PF00149	Annexin//Calcineurin-like phosphoesterase	--	--	GO:0005509//GO:0005544//GO:0016787	calcium ion binding//calcium-dependent phospholipid binding//hydrolase activity
Cluster-32079.26635	2392	4021.95	1312	947	844	808	2215	2759	2427.81	6053.84	7293.12	9237.3	29.41	52.93	21.17	14.04	16.13	14.71	41.61	43.82	40.68	91.26	116.04	152.1	3232	3068069	AHF49822.1	1678	5.1e-184	bAS [Maesa lanceolata]	XM_002513252.2	XM_002513252	315	1.49863e-161	PREDICTED: Ricinus communis beta-amyrin synthase (LOC8259939), mRNA	K15813	LUP4	beta-amyrin synthase	http://www.genome.jp/dbget-bin/www_bget?ko:K15813	Q9MB42	1646	1.2e-181	Beta-amyrin synthase OS=Glycyrrhiza glabra GN=GgbAS1 PE=1 SV=1	PF00432//PF02319	Prenyltransferase and squalene oxidase repeat//E2F/DP family winged-helix DNA-binding domain	GO:0006355	regulation of transcription, DNA-templated	GO:0003700//GO:0003824	transcription factor activity, sequence-specific DNA binding//catalytic activity
Cluster-32079.60352	13	16	5	73	23	41	31	74	46	91	41	60	0.22	0.29	0.11	1.5	0.61	1.04	0.81	1.63	1.07	1.91	0.91	1.37	2407	--	--	--	--	--	KX345297.1	KX345297	55	3.79509e-17	Actinidia polygama chloroplast, complete genome	--	--	--	--	--	--	--	--	--	--	--	--	--	--
Cluster-32079.70143	0	1	1	0	2	1	2	14	21	10	34	29	0	0.11	0.13	0	0.32	0.15	0.31	1.82	2.94	1.25	4.5	3.98	642	--	--	--	--	--	--	--	--	--	--	--	--	--	--	--	--	--	--	--	--	--	--	--	--
Cluster-32079.35689	37	178	40	25	2	7	3	22	23	22	34	24	2.36	12.27	3.36	1.9	0.2	0.68	0.3	1.84	2.06	1.76	2.88	2.11	843	11002798	PSS07866.1	408	2.4e-37	Inactive ubiquitin carboxyl-terminal hydrolase [Actinidia chinensis var. chinensis]	--	--	--	--	--	--	--	--	--	--	--	--	--	--	--	--	--	--	--
Cluster-32079.50856	78	357.97	29	14	93	23	7	26	39	4	4	0	4.24	21.01	2.07	0.91	8.04	1.9	0.59	1.85	2.96	0.27	0.29	0	942	5816543	BAT94357.1	229	1.6e-16	hypothetical protein VIGAN_08095400 [Vigna angularis var. angularis]	XM_013611177.1	XM_013611177	189	4.69723e-92	Medicago truncatula neurofilament heavy protein, putative partial mRNA	--	--	--	--	--	--	--	--	PF04554	Extensin-like region	GO:0042546//GO:0009664	cell wall biogenesis//plant-type cell wall organization	GO:0005199	structural constituent of cell wall
Cluster-32079.50850	193	150	357	178	127	133	134	138	100	64	60	44	8.07	6.74	19.6	8.91	8.38	8.37	8.65	7.52	5.79	3.32	3.29	2.5	1144	11010706	PSS21294.1	969	3e-102	Cyclin-dependent kinase [Actinidia chinensis var. chinensis]	--	--	--	--	--	--	--	--	--	Q94CL9	236	1.3e-18	Cyclin-dependent kinase inhibitor 7 OS=Arabidopsis thaliana GN=KRP7 PE=1 SV=2	PF02234	Cyclin-dependent kinase inhibitor	GO:0007050//GO:0045859	cell cycle arrest//regulation of protein kinase activity	GO:0004861	cyclin-dependent protein serine/threonine kinase inhibitor activity
Cluster-29522.0	14	7	24	6	4	11	0	26	6	0	0	0	0.62	0.33	1.39	0.32	0.28	0.73	0	1.5	0.37	0	0	0	1096	--	--	--	--	--	--	--	--	--	--	--	--	--	--	--	--	--	--	--	--	--	--	--	--
Cluster-33102.0	21	24	20	8	10	0	0	1	2	7	2	0	1.17	1.44	1.46	0.53	0.88	0	0	0.07	0.16	0.49	0.15	0	927	10987527	PSR84566.1	985	3.3e-104	Protein kinase [Actinidia chinensis var. chinensis]	XM_018954147.1	XM_018954147	332	1.48367e-171	PREDICTED: Juglans regia probable protein kinase At2g41970 (LOC108982707), transcript variant X2, mRNA	--	--	--	--	P93749	951	1.3e-101	Probable protein kinase At2g41970 OS=Arabidopsis thaliana GN=At2g41970 PE=2 SV=1	PF07714//PF00069	Protein tyrosine kinase//Protein kinase domain	GO:0006468	protein phosphorylation	GO:0004672//GO:0005524	protein kinase activity//ATP binding
Cluster-32079.19125	179	357	79	276	363	421	506	759	583	239	163	366	3.92	8.38	2.27	7.28	12.42	13.73	17	21.54	17.5	6.45	4.64	10.79	1934	11015756	PSS30843.1	977	5.9e-103	Peroxidase [Actinidia chinensis var. chinensis]	XM_016713359.1	XM_016713359	117	1.04073e-51	PREDICTED: Capsicum annuum peroxidase 47-like (LOC107867212), mRNA	K00430	E1.11.1.7	peroxidase	http://www.genome.jp/dbget-bin/www_bget?ko:K00430	Q9SZB9	655	5.8e-67	Peroxidase 47 OS=Arabidopsis thaliana GN=PER47 PE=2 SV=2	PF09803//PF00141	Uncharacterized conserved protein (DUF2346)//Peroxidase	GO:0055114//GO:0006979//GO:0033617//GO:0006804	oxidation-reduction process//response to oxidative stress//mitochondrial respiratory chain complex IV assembly//obsolete peroxidase reaction	GO:0020037//GO:0004601	heme binding//peroxidase activity
Cluster-32079.31562	18	39.99	9.11	301.96	138.02	174.1	1645.08	1717.74	914.61	2526.01	2988.29	1611.2	0.41	0.98	0.27	8.28	4.92	5.91	57.5	50.71	28.57	70.91	88.59	49.44	1870	11016352	PSS31717.1	390	6.6e-35	Fructose-1,6-bisphosphatase [Actinidia chinensis var. chinensis]	XM_017791374.1	XM_017791374	141	4.58061e-65	PREDICTED: Gossypium arboreum fructose-1,6-bisphosphatase, cytosolic (LOC108487126), transcript variant X2, mRNA	K03841	FBP, fbp	fructose-1,6-bisphosphatase I	http://www.genome.jp/dbget-bin/www_bget?ko:K03841	P46267	379	5.6e-35	Fructose-1,6-bisphosphatase, cytosolic OS=Brassica napus PE=2 SV=1	PF08039//PF01004//PF00316//PF00642//PF10590	Mitochondrial proteolipid//Flavivirus envelope glycoprotein M//Fructose-1-6-bisphosphatase//Zinc finger C-x8-C-x5-C-x3-H type (and similar)//Pyridoxine 5'-phosphate oxidase C-terminal dimerisation region	GO:0005975//GO:0019058//GO:0015976//GO:0006013//GO:0006000//GO:0006094//GO:0006096//GO:0055114//GO:0006098	carbohydrate metabolic process//viral life cycle//carbon utilization//mannose metabolic process//fructose metabolic process//gluconeogenesis//glycolytic process//oxidation-reduction process//pentose-phosphate shunt	GO:0042578//GO:0016638//GO:0042132//GO:0046872	phosphoric ester hydrolase activity//oxidoreductase activity, acting on the CH-NH2 group of donors//fructose 1,6-bisphosphate 1-phosphatase activity//metal ion binding
Cluster-32079.37684	422	1307.5	577	300	379	631	511	924	805	925	2179.99	2042	4.69	15.54	8.41	4.02	6.54	10.37	8.67	13.25	12.18	12.59	31.32	30.36	3548	10995213	PSR96031.1	783	3.4e-80	Serine..threonine-protein kinase [Actinidia chinensis var. chinensis]	--	--	--	--	--	--	--	--	--	--	--	--	--	PF13414//PF00515//PF13176//PF13181	TPR repeat//Tetratricopeptide repeat//Tetratricopeptide repeat//Tetratricopeptide repeat	--	--	GO:0005515	protein binding
Cluster-32079.37687	5123.06	4513.29	3426.86	26109.4	31783.2	32164.4	59411.2	47232.7	48042.9	56836.3	48140.9	33068	1127.04	1098.67	995.74	6652.87	12009.5	11670.4	21413	14171.4	15996.1	16644.6	15056.8	10720	432	10991936	PSR91164.1	641	1.2e-64	Ribulose bisphosphate carboxylase small chain 6 like [Actinidia chinensis var. chinensis]	EF063571.1	EF063571	390	0	Actinidia chinensis RBCS1 (RBCS1) mRNA, complete cds	K01602	rbcS	ribulose-bisphosphate carboxylase small chain	http://www.genome.jp/dbget-bin/www_bget?ko:K01602	Q40250	405	1.3e-38	Ribulose bisphosphate carboxylase small chain, chloroplastic OS=Lactuca sativa GN=RBCS PE=2 SV=1	--	--	--	--	--	--
Cluster-32079.37682	433.96	895.01	195	314.92	241	306	237.83	373	186	104.89	104	124	14.6	32.34	8.62	12.72	12.74	15.42	12.32	16.31	8.63	4.37	4.58	5.65	1355	10990101	PSR88110.1	792	1.2e-81	RNA-dependent RNA polymerase [Actinidia chinensis var. chinensis]	--	--	--	--	--	K11699	RDR, RDRP	RNA-dependent RNA polymerase	http://www.genome.jp/dbget-bin/www_bget?ko:K11699	Q9LQV2	467	2.6e-45	RNA-dependent RNA polymerase 1 OS=Arabidopsis thaliana GN=RDR1 PE=2 SV=1	PF07827//PF08039	KNTase C-terminal domain//Mitochondrial proteolipid	GO:0046677	response to antibiotic	GO:0016779	nucleotidyltransferase activity
Cluster-32079.37689	2018	143	1119	1599	782	815	543	436	270	120	1	2	117.9	9.02	85.96	111.58	72.73	72.35	49.33	33.36	22.06	8.78	0.08	0.16	896	11006020	PSS13780.1	795	3.5e-82	Dirigent protein [Actinidia chinensis var. chinensis]	XM_016350448.1	XM_016350448	112	2.83989e-49	PREDICTED: Arachis ipaensis dirigent protein 22-like (LOC107646250), mRNA	--	--	--	--	Q9SS03	484	1.8e-47	Dirigent protein 21 OS=Arabidopsis thaliana GN=DIR21 PE=3 SV=1	--	--	--	--	--	--
Cluster-32079.37688	2551.22	1501.2	1987	1021.68	776	858	537	817	807	679	3130.91	5146	445.95	288.45	458.18	208.6	228.24	241.96	151.67	192.72	209.03	155.52	763.74	1301.83	476	11014968	PSS30055.1	374	1.2e-33	Glutamine synthetase nodule isozyme like [Actinidia chinensis var. chinensis]	AY275954.1	AY275954	92	1.91334e-38	Securigera parviflora cytosolic glutamine synthetase (GS1) mRNA, complete cds	K01915	glnA, GLUL	glutamine synthetase	http://www.genome.jp/dbget-bin/www_bget?ko:K01915	P04770	333	3.1e-30	Glutamine synthetase PR-1 OS=Phaseolus vulgaris PE=2 SV=1	PF03951	Glutamine synthetase, beta-Grasp domain	GO:0009252//GO:0006807//GO:0006542	peptidoglycan biosynthetic process//nitrogen compound metabolic process//glutamine biosynthetic process	GO:0004356	glutamate-ammonia ligase activity
Cluster-32079.3224	109	145	92	63	80	108	93	107	92	173	287	226	3.35	4.79	3.71	2.33	3.86	4.97	4.4	4.27	3.89	6.58	11.53	9.4	1457	11004838	PSS11394.1	1675	5.1e-184	hypothetical protein CEY00_Acc15669 [Actinidia chinensis var. chinensis]	XM_002509776.2	XM_002509776	146	5.89797e-68	PREDICTED: Ricinus communis uncharacterized LOC8287397 (LOC8287397), mRNA	--	--	--	--	Q9SRE5	242	3.4e-19	Uncharacterized protein At1g76660 OS=Arabidopsis thaliana GN=At1g76660 PE=2 SV=1	--	--	--	--	--	--
Cluster-32079.39724	382	278	357.35	145	37	69.97	37	53	33	44	30	42	5.75	4.48	7.06	2.63	0.87	1.56	0.85	1.03	0.68	0.81	0.59	0.85	2689	11001027	PSS04919.1	1209	1e-129	Serine..arginine-rich splicing factor like [Actinidia chinensis var. chinensis]	XM_018992133.1	XM_018992133	249	6.08166e-125	PREDICTED: Juglans regia uncharacterized LOC109011077 (LOC109011077), transcript variant X5, mRNA	--	--	--	--	--	--	--	--	--	--	--	--	--	--
Cluster-30833.0	2	17	3	0	6	3	3	12	24	36	46	33	0.09	0.82	0.18	0	0.42	0.2	0.21	0.7	1.48	2	2.7	2	1090	1935426	AFQ98271.1	1013	2.2e-107	salicylic acid carboxyl methltransferase [Camellia sinensis]	--	--	--	--	--	K21482	BAMT	benzoate O-methyltransferase	http://www.genome.jp/dbget-bin/www_bget?ko:K21482	Q9FYZ9	759	2.8e-79	Benzoate carboxyl methyltransferase OS=Antirrhinum majus GN=BAMT PE=1 SV=1	PF03492	SAM dependent carboxyl methyltransferase	--	--	GO:0008168	methyltransferase activity
Cluster-32079.56044	11	12	22	8	3	1	8	1	11	0	0	1	0.48	0.56	1.25	0.41	0.21	0.07	0.54	0.06	0.66	0	0	0.06	1114	11011319	PSS23564.1	1253	3.4e-135	DNA-directed RNA polymerase subunit beta like [Actinidia chinensis var. chinensis]	--	--	--	--	--	--	--	--	--	--	--	--	--	--	--	--	--	--	--
Cluster-32079.56045	15	48	3	5	5	0	22.61	13.03	8	24	23.02	23	1.8	6.28	0.47	0.71	0.98	0	4.31	2.08	1.39	3.7	3.77	3.9	573	11005089	PSS11645.1	142	1.2e-06	Transport inhibitor response 1-like protein [Actinidia chinensis var. chinensis]	--	--	--	--	--	--	--	--	--	--	--	--	--	--	--	--	--	--	--
Cluster-32079.63078	19	26	4	62.01	87	117	39	37	84	56	19	34	0.24	0.35	0.07	0.95	1.72	2.2	0.76	0.61	1.46	0.87	0.31	0.58	3136	6234485	KYP76811.1	1186	5.6e-127	Retrovirus-related Pol polyprotein from transposon TNT 1-94 [Cajanus cajan]	AY484588.1	AY484588	134	6.02274e-61	Musa acuminata clone MuG9, genomic sequence	--	--	--	--	P10978	1040	2.1e-111	Retrovirus-related Pol polyprotein from transposon TNT 1-94 OS=Nicotiana tabacum PE=2 SV=1	PF00665//PF01273	Integrase core domain//LBP / BPI / CETP family, N-terminal domain	GO:0015074	DNA integration	GO:0008289	lipid binding
Cluster-32079.22899	685.74	66.09	607.14	551	303.03	377.06	172	121	109.99	54	14.97	19	28.33	2.94	32.96	27.29	19.76	23.44	10.98	6.51	6.29	2.77	0.81	1.07	1154	11002093	PSS06435.1	1089	3.6e-116	Protein NETWORKED 3A like [Actinidia chinensis var. chinensis]	XM_010653772.1	XM_010653772	71	2.28509e-26	PREDICTED: Vitis vinifera uncharacterized LOC100256347 (LOC100256347), transcript variant X3, mRNA	--	--	--	--	Q66GR8	399	1.7e-37	Protein NETWORKED 3A OS=Arabidopsis thaliana GN=NET3A PE=2 SV=1	PF07851//PF02932//PF10186//PF01166	TMPIT-like protein//Neurotransmitter-gated ion-channel transmembrane region//Vacuolar sorting 38 and autophagy-related subunit 14//TSC-22/dip/bun family	GO:0010508//GO:0006355//GO:0006811	positive regulation of autophagy//regulation of transcription, DNA-templated//ion transport	GO:0003700	transcription factor activity, sequence-specific DNA binding
Cluster-32079.22893	117	43	129	207	86.77	80	97	111	72	59	33	35	5.76	2.28	8.35	12.2	6.77	5.96	7.4	7.14	4.93	3.62	2.14	2.36	1012	11003514	PSS09475.1	580	3.3e-57	Josephin-like protein [Actinidia chinensis var. chinensis]	--	--	--	--	--	K15235	JOSD	josephin	http://www.genome.jp/dbget-bin/www_bget?ko:K15235	O82391	142	9.2e-08	Josephin-like protein OS=Arabidopsis thaliana GN=At2g29640 PE=2 SV=1	PF04091	Exocyst complex subunit Sec15-like	GO:0006904	vesicle docking involved in exocytosis	--	--
Cluster-32079.68911	1	0	0	8	0	3	1	5	3	20	19	8	0.04	0	0	0.41	0	0.19	0.07	0.28	0.18	1.07	1.08	0.47	1118	7517771	XP_019150436.1	316	1.5e-26	PREDICTED: uncharacterized protein LOC109147246 [Ipomoea nil]	LT594790.1	LT594790	46	1.74632e-12	Theobroma cacao genome assembly, chromosome: III	K20477	RGP1	RAB6A-GEF complex partner protein 2	http://www.genome.jp/dbget-bin/www_bget?ko:K20477	P92520	178	6.8e-12	Uncharacterized mitochondrial protein AtMg00820 OS=Arabidopsis thaliana GN=AtMg00820 PE=4 SV=1	PF06467	MYM-type Zinc finger with FCS sequence motif	--	--	GO:0008270	zinc ion binding
Cluster-32079.68910	4	0	0	0	0	0	5	13	7	24	12	20	0.18	0	0	0	0	0	0.36	0.78	0.45	1.37	0.73	1.25	1065	7728737	GAV86712.1	283	9.6e-23	UBN2_3 domain-containing protein, partial [Cephalotus follicularis]	--	--	--	--	--	--	--	--	--	--	--	--	--	--	--	--	--	--	--
Cluster-32079.17166	400	305	331	236	265	310	167	266	224	160	134.03	122	14.12	11.57	15.35	10	14.72	16.41	9.09	12.21	10.91	7	6.2	5.84	1304	10999282	PSS01995.1	1387	1.1e-150	Serine..threonine-protein kinase [Actinidia chinensis var. chinensis]	XM_002514051.2	XM_002514051	441	0	PREDICTED: Ricinus communis serine/threonine-protein kinase tricorner (LOC8272534), mRNA	K08790	STK38, NDR	serine/threonine kinase 38	http://www.genome.jp/dbget-bin/www_bget?ko:K08790	Q5R8M1	640	2.1e-65	Serine/threonine-protein kinase 38 OS=Pongo abelii GN=STK38 PE=2 SV=1	PF06293//PF03470//PF05445//PF00069//PF07714	Lipopolysaccharide kinase (Kdo/WaaP) family//XS zinc finger domain//Poxvirus serine/threonine protein kinase//Protein kinase domain//Protein tyrosine kinase	GO:0006468//GO:0031047	protein phosphorylation//gene silencing by RNA	GO:0005524//GO:0016773//GO:0004672	ATP binding//phosphotransferase activity, alcohol group as acceptor//protein kinase activity
Cluster-32079.66512	84	118	77	119	133	124	199	158	234	316	352	329	5.76	8.75	6.95	9.73	14.6	13	21.31	14.24	22.57	27.27	32.17	31.16	803	11013259	PSS26522.1	911	1.1e-95	Glutathione S-transferase [Actinidia chinensis var. chinensis]	XM_016686891.1	XM_016686891	37	1.24919e-07	PREDICTED: Capsicum annuum glutathione S-transferase U8-like (LOC107842854), mRNA	K00799	GST, gst	glutathione S-transferase	http://www.genome.jp/dbget-bin/www_bget?ko:K00799	P32110	581	9.1e-59	Probable glutathione S-transferase OS=Glycine max GN=HSP26-A PE=2 SV=1	PF13417//PF13409//PF02798	Glutathione S-transferase, N-terminal domain//Glutathione S-transferase, N-terminal domain//Glutathione S-transferase, N-terminal domain	--	--	GO:0005515	protein binding
Cluster-32079.66510	39	39	33	40	34	27	77	53	46	103	105	65	2.72	2.94	3.03	3.33	3.8	2.88	8.39	4.86	4.52	9.05	9.77	6.27	794	11013259	PSS26522.1	290	1.1e-23	Glutathione S-transferase [Actinidia chinensis var. chinensis]	--	--	--	--	--	K00799	GST, gst	glutathione S-transferase	http://www.genome.jp/dbget-bin/www_bget?ko:K00799	P32110	129	2.3e-06	Probable glutathione S-transferase OS=Glycine max GN=HSP26-A PE=2 SV=1	--	--	--	--	--	--
Cluster-32079.13502	47	81	31	182	180.16	183.47	1696.48	673	764.93	5533	1933	2479	0.73	1.34	0.63	3.4	4.35	4.22	40.21	13.48	16.18	105.27	38.82	51.53	2621	11007390	PSS15817.1	3235	0	Subtilisin-like protease [Actinidia chinensis var. chinensis]	XM_015833620.1	XM_015833620	38	1.16681e-07	PREDICTED: Oryza brachyantha subtilisin-like protease SBT3.9 (LOC102708414), mRNA	--	--	--	--	O65351	1392	2.7e-152	Subtilisin-like protease SBT1.7 OS=Arabidopsis thaliana GN=SBT1.7 PE=1 SV=1	PF00082	Subtilase family	GO:0006508	proteolysis	GO:0004252	serine-type endopeptidase activity
[truncated: 13,881 more rows]
[truncated: 23 more columns]

## Sheet: Table 5
Supplementary Table 5:AvsB.DEG_GO_enrichment_result
[truncated: 2,778 more rows]

## Sheet: Table S6
Supplementary Table 6:BvsC.DEG_GO_enrichment_result
[truncated: 2,772 more rows]

## Sheet: Table 7
Supplementary Table 7:CvsD.DEG_GO_enrichment_result
[truncated: 3,115 more rows]

[truncated: 2 more sheets: Table 8, Table 9]
